# Supplementary material for: Soil prokaryotic and fungal biome structures associated with crop disease status across the Japan Archipelago
Source: mSphere. 2024 Apr 3;9(4):e00803-23. doi: 10.1128/msphere.00803-23 (PMC11036807; doi:10.1128/msphere.00803-23)
Supplement: Data S1 — Metadata of the soil samples. [file msphere.00803-23-s0001.xlsx]

## Sheet: Data_S1
Data S1. Metadata of the soil samples. The information of sampling date, locality, crop plant, soil groups, soil chemical properties (e.g., pH), and crop plant disease status is shown for each sample.
Sample.ID	accession_number	sampling_date	Year	Month	Day	experimental_purpose	latitude_north	longitude_east	site	origin	soil_groups	land_use	pH_dry_soil	EC_electric_conductivity	Total_C	Total_N	available_P	crop	rate_of_chemical_fertilizer_applicationN	rate_of_chemical_fertilizer_applicationP	rate_of_chemical_fertilizer_applicationK	former_crop	seeding_or_transplanting	seeding_or_transplanting_date	CNratio	latitude	longitude	site2	DSI	DiseasePlant	DL
S_0001	000061-h_	2006-11-01	2006	Nov	6	Custom_cultivation_of_cabbage_	35.12.00	139.37.48	Yokosuka	non-rhizosphere	Andosols	upland	5.6	0.1	6.32	0.41	1092.9	Cabbage	27.8	8.2	18.5	Cabbage	transplanting	2006-11-06	15.4146	35.2	139.63	35.2 139.6	NA	NA	NA
S_0002	000061-g*	2006-11-01	2006	Nov	6	Custom_cultivation_of_cabbage_	35.12.00	139.37.48	Yokosuka	non-rhizosphere	Andosols	upland	5.6	0.1	6.32	0.41	1092.9	Cabbage	27.8	8.2	18.5	Cabbage	transplanting	2006-11-06	15.4146	35.2	139.63	35.2 139.6	NA	NA	NA
S_0003	000061-f_	2006-11-01	2006	Nov	6	Custom_cultivation_of_cabbage_	35.12.00	139.37.48	Yokosuka	non-rhizosphere	Andosols	upland	5.6	0.1	6.32	0.41	1092.9	Cabbage	27.8	8.2	18.5	Cabbage	transplanting	2006-11-06	15.4146	35.2	139.63	35.2 139.6	NA	NA	NA
S_0004	000061-e_	2006-11-01	2006	Nov	6	Custom_cultivation_of_cabbage_	35.12.00	139.37.48	Yokosuka	non-rhizosphere	Andosols	upland	5.6	0.1	6.32	0.41	1092.9	Cabbage	27.8	8.2	18.5	Cabbage	transplanting	2006-11-06	15.4146	35.2	139.63	35.2 139.6	NA	NA	NA
S_0005	000061-d_	2006-11-01	2006	Nov	6	Custom_cultivation_of_cabbage_	35.12.00	139.37.48	Yokosuka	non-rhizosphere	Andosols	upland	5.6	0.1	6.32	0.41	1092.9	Cabbage	27.8	8.2	18.5	Cabbage	transplanting	2006-11-06	15.4146	35.2	139.63	35.2 139.6	NA	NA	NA
S_0006	000061-c_	2006-11-01	2006	Nov	6	Custom_cultivation_of_cabbage_	35.12.00	139.37.48	Yokosuka	non-rhizosphere	Andosols	upland	5.6	0.1	6.32	0.41	1092.9	Cabbage	27.8	8.2	18.5	Cabbage	transplanting	2006-11-06	15.4146	35.2	139.63	35.2 139.6	NA	NA	NA
S_0007	000061-b*	2006-11-01	2006	Nov	6	Custom_cultivation_of_cabbage_	35.12.00	139.37.48	Yokosuka	non-rhizosphere	Andosols	upland	5.6	0.1	6.32	0.41	1092.9	Cabbage	27.8	8.2	18.5	Cabbage	transplanting	2006-11-06	15.4146	35.2	139.63	35.2 139.6	NA	NA	NA
S_0008	000061-a_	2006-11-01	2006	Nov	6	Custom_cultivation_of_cabbage_	35.12.00	139.37.48	Yokosuka	non-rhizosphere	Andosols	upland	5.6	0.1	6.32	0.41	1092.9	Cabbage	27.8	8.2	18.5	Cabbage	transplanting	2006-11-06	15.4146	35.2	139.63	35.2 139.6	NA	NA	NA
S_0009	000069-h_	2007-04-26	2007	Apr	7	Custom_cultivation_of_cabbage_	35.12.00	139.37.48	Yokosuka	non-rhizosphere	Andosols	upland	5.6	0.1	6.19	0.4	1021.3	Cabbage	27.8	8.2	18.5	Cabbage	transplanting	2006-11-06	15.475	35.2	139.63	35.2 139.6	NA	NA	NA
S_0010	000069-g*	2007-04-26	2007	Apr	7	Custom_cultivation_of_cabbage_	35.12.00	139.37.48	Yokosuka	non-rhizosphere	Andosols	upland	5.6	0.1	6.19	0.4	1021.3	Cabbage	27.8	8.2	18.5	Cabbage	transplanting	2006-11-06	15.475	35.2	139.63	35.2 139.6	NA	NA	NA
S_0011	000069-f_	2007-04-26	2007	Apr	7	Custom_cultivation_of_cabbage_	35.12.00	139.37.48	Yokosuka	non-rhizosphere	Andosols	upland	5.6	0.1	6.19	0.4	1021.3	Cabbage	27.8	8.2	18.5	Cabbage	transplanting	2006-11-06	15.475	35.2	139.63	35.2 139.6	NA	NA	NA
S_0012	000069-e_	2007-04-26	2007	Apr	7	Custom_cultivation_of_cabbage_	35.12.00	139.37.48	Yokosuka	non-rhizosphere	Andosols	upland	5.6	0.1	6.19	0.4	1021.3	Cabbage	27.8	8.2	18.5	Cabbage	transplanting	2006-11-06	15.475	35.2	139.63	35.2 139.6	NA	NA	NA
S_0013	000069-d_	2007-04-26	2007	Apr	7	Custom_cultivation_of_cabbage_	35.12.00	139.37.48	Yokosuka	non-rhizosphere	Andosols	upland	5.6	0.1	6.19	0.4	1021.3	Cabbage	27.8	8.2	18.5	Cabbage	transplanting	2006-11-06	15.475	35.2	139.63	35.2 139.6	NA	NA	NA
S_0014	000069-c_	2007-04-26	2007	Apr	7	Custom_cultivation_of_cabbage_	35.12.00	139.37.48	Yokosuka	non-rhizosphere	Andosols	upland	5.6	0.1	6.19	0.4	1021.3	Cabbage	27.8	8.2	18.5	Cabbage	transplanting	2006-11-06	15.475	35.2	139.63	35.2 139.6	NA	NA	NA
S_0015	000069-b*	2007-04-26	2007	Apr	7	Custom_cultivation_of_cabbage_	35.12.00	139.37.48	Yokosuka	non-rhizosphere	Andosols	upland	5.6	0.1	6.19	0.4	1021.3	Cabbage	27.8	8.2	18.5	Cabbage	transplanting	2006-11-06	15.475	35.2	139.63	35.2 139.6	NA	NA	NA
S_0016	000069-a_	2007-04-26	2007	Apr	7	Custom_cultivation_of_cabbage_	35.12.00	139.37.48	Yokosuka	non-rhizosphere	Andosols	upland	5.6	0.1	6.19	0.4	1021.3	Cabbage	27.8	8.2	18.5	Cabbage	transplanting	2006-11-06	15.475	35.2	139.63	35.2 139.6	NA	NA	NA
S_0017	000082-c_	2006-04-24	2006	Apr	6	Effect_of_aplication_of_mixed_manure_of_cattle_and_swine_feces_on_the_contents_of_soil_nutrients_in_cabbage_field	36.01.12	140.06.36	Tsukuba	non-rhizosphere	Andosols	upland	6.9	0.4	5	0.51	195.8	Cabbage	NA	NA	NA	Cabbage	transplanting	2006-04-25	9.80392	36.02	140.11	36.0 140.1	NA	NA	NA
S_0018	000082-b_	2006-04-24	2006	Apr	6	Effect_of_aplication_of_mixed_manure_of_cattle_and_swine_feces_on_the_contents_of_soil_nutrients_in_cabbage_field	36.01.12	140.06.36	Tsukuba	non-rhizosphere	Andosols	upland	6.9	0.4	5	0.51	195.8	Cabbage	NA	NA	NA	Cabbage	transplanting	2006-04-25	9.80392	36.02	140.11	36.0 140.1	NA	NA	NA
S_0019	000082-a*	2006-04-24	2006	Apr	6	Effect_of_aplication_of_mixed_manure_of_cattle_and_swine_feces_on_the_contents_of_soil_nutrients_in_cabbage_field	36.01.12	140.06.36	Tsukuba	non-rhizosphere	Andosols	upland	6.9	0.4	5	0.51	195.8	Cabbage	NA	NA	NA	Cabbage	transplanting	2006-04-25	9.80392	36.02	140.11	36.0 140.1	NA	NA	NA
S_0020	000079-c_	2006-07-05	2006	Jul	6	Effect_of_aplication_of_mixed_manure_of_cattle_and_swine_feces_on_the_contents_of_soil_nutrients_in_cabbage_field	36.01.12	140.06.36	Tsukuba	non-rhizosphere	Andosols	upland	7	0.2	4.64	0.47	156.7	Cabbage	25	25	25	Cabbage	transplanting	2006-04-25	9.87234	36.02	140.11	36.0 140.1	NA	NA	NA
S_0021	000079-b*	2006-07-05	2006	Jul	6	Effect_of_aplication_of_mixed_manure_of_cattle_and_swine_feces_on_the_contents_of_soil_nutrients_in_cabbage_field	36.01.12	140.06.36	Tsukuba	non-rhizosphere	Andosols	upland	7	0.2	4.64	0.47	156.7	Cabbage	25	25	25	Cabbage	transplanting	2006-04-25	9.87234	36.02	140.11	36.0 140.1	NA	NA	NA
S_0022	000079-a_	2006-07-05	2006	Jul	6	Effect_of_aplication_of_mixed_manure_of_cattle_and_swine_feces_on_the_contents_of_soil_nutrients_in_cabbage_field	36.01.12	140.06.36	Tsukuba	non-rhizosphere	Andosols	upland	7	0.2	4.64	0.47	156.7	Cabbage	25	25	25	Cabbage	transplanting	2006-04-25	9.87234	36.02	140.11	36.0 140.1	NA	NA	NA
S_0023	000077-c_	2006-04-24	2006	Apr	6	Effect_of_aplication_of_mixed_manure_of_cattle_and_swine_feces_on_the_contents_of_soil_nutrients_in_cabbage_field	36.01.12	140.06.36	Tsukuba	non-rhizosphere	Andosols	upland	6.7	0.4	4.79	0.51	216.6	Cabbage	25	25	25	Cabbage	transplanting	2006-04-25	9.39216	36.02	140.11	36.0 140.1	NA	NA	NA
S_0024	000077-b*	2006-04-24	2006	Apr	6	Effect_of_aplication_of_mixed_manure_of_cattle_and_swine_feces_on_the_contents_of_soil_nutrients_in_cabbage_field	36.01.12	140.06.36	Tsukuba	non-rhizosphere	Andosols	upland	6.7	0.4	4.79	0.51	216.6	Cabbage	25	25	25	Cabbage	transplanting	2006-04-25	9.39216	36.02	140.11	36.0 140.1	NA	NA	NA
S_0025	000092-a_	2006-08-24	2006	Aug	6	Effect_of_aplication_of_manure_on_the_contents_of_soil_nutrients_in_cabbage_field	36.01.48	140.06.00	Tsukuba	non-rhizosphere	Andosols	upland	7.01333	0.851667	4.91351	0.516743	328.632	Cabbage	NA	NA	NA	Cabbage	transplanting	2006-08-24	9.50862	36.03	140.1	36.0 140.1	NA	NA	NA
S_0026	000090-b*	2006-08-24	2006	Aug	6	Effect_of_aplication_of_manure_on_the_contents_of_soil_nutrients_in_cabbage_field	36.01.48	140.06.00	Tsukuba	non-rhizosphere	Andosols	upland	6.65333	0.765	8.43754	0.624107	75.1763	Cabbage	NA	NA	NA	Cabbage	transplanting	2006-08-24	13.5194	36.03	140.1	36.0 140.1	NA	NA	NA
S_0027	000090-a_	2006-08-24	2006	Aug	6	Effect_of_aplication_of_manure_on_the_contents_of_soil_nutrients_in_cabbage_field	36.01.48	140.06.00	Tsukuba	non-rhizosphere	Andosols	upland	6.7	0.8	8.44	0.62	75.2	Cabbage	NA	NA	NA	Cabbage	transplanting	2006-08-24	13.6129	36.03	140.1	36.0 140.1	NA	NA	NA
S_0028	000088-b*	2006-08-24	2006	Aug	6	Effect_of_aplication_of_manure_on_the_contents_of_soil_nutrients_in_cabbage_field	36.01.48	140.06.00	Tsukuba	non-rhizosphere	Andosols	upland	5.6	0.2	4.86	0.45	31	Cabbage	25	11	21	Cabbage	transplanting	2006-08-24	10.8	36.03	140.1	36.0 140.1	NA	NA	NA
S_0029	000088-a_	2006-08-24	2006	Aug	6	Effect_of_aplication_of_manure_on_the_contents_of_soil_nutrients_in_cabbage_field	36.01.48	140.06.00	Tsukuba	non-rhizosphere	Andosols	upland	5.6	0.2	4.86	0.45	31	Cabbage	25	11	21	Cabbage	transplanting	2006-08-24	10.8	36.03	140.1	36.0 140.1	NA	NA	NA
S_0030	000085-c_	2006-07-05	2006	Jul	6	Effect_of_aplication_of_mixed_manure_of_cattle_and_swine_feces_on_the_contents_of_soil_nutrients_in_cabbage_field	36.01.12	140.06.36	Tsukuba	non-rhizosphere	Andosols	upland	7.1	0.2	5.08	0.51	228.7	Cabbage	NA	NA	NA	Cabbage	transplanting	2006-04-25	9.96078	36.02	140.11	36.0 140.1	NA	NA	NA
S_0031	000085-b*	2006-07-05	2006	Jul	6	Effect_of_aplication_of_mixed_manure_of_cattle_and_swine_feces_on_the_contents_of_soil_nutrients_in_cabbage_field	36.01.12	140.06.36	Tsukuba	non-rhizosphere	Andosols	upland	7.1	0.2	5.08	0.51	228.7	Cabbage	NA	NA	NA	Cabbage	transplanting	2006-04-25	9.96078	36.02	140.11	36.0 140.1	NA	NA	NA
S_0032	000085-a_	2006-07-05	2006	Jul	6	Effect_of_aplication_of_mixed_manure_of_cattle_and_swine_feces_on_the_contents_of_soil_nutrients_in_cabbage_field	36.01.12	140.06.36	Tsukuba	non-rhizosphere	Andosols	upland	7.1	0.2	5.08	0.51	228.7	Cabbage	NA	NA	NA	Cabbage	transplanting	2006-04-25	9.96078	36.02	140.11	36.0 140.1	NA	NA	NA
S_0033	000100-a_	2006-11-14	2006	Nov	6	Effect_of_aplication_of_manure_on_the_contents_of_soil_nutrients_in_cabbage_field	36.01.48	140.06.00	Tsukuba	non-rhizosphere	Andosols	upland	7.5	0.3	4.86	0.49	338.7	Cabbage	NA	NA	NA	Cabbage	transplanting	2006-08-24	9.91837	36.03	140.1	36.0 140.1	NA	NA	NA
S_0034	000098-b*	2006-11-14	2006	Nov	6	Effect_of_aplication_of_manure_on_the_contents_of_soil_nutrients_in_cabbage_field	36.01.48	140.06.00	Tsukuba	non-rhizosphere	Andosols	upland	7.1	0.2	7.73	0.63	62.6	Cabbage	NA	NA	NA	Cabbage	transplanting	2006-08-24	12.2698	36.03	140.1	36.0 140.1	NA	NA	NA
S_0035	000098-a_	2006-11-14	2006	Nov	6	Effect_of_aplication_of_manure_on_the_contents_of_soil_nutrients_in_cabbage_field	36.01.48	140.06.00	Tsukuba	non-rhizosphere	Andosols	upland	7.1	0.2	7.73	0.63	62.6	Cabbage	NA	NA	NA	Cabbage	transplanting	2006-08-24	12.2698	36.03	140.1	36.0 140.1	NA	NA	NA
S_0036	000096-b*	2006-11-14	2006	Nov	6	Effect_of_aplication_of_manure_on_the_contents_of_soil_nutrients_in_cabbage_field	36.01.48	140.06.00	Tsukuba	non-rhizosphere	Andosols	upland	5.8	0.1	4.94	0.45	40.1	Cabbage	25	11	21	Cabbage	transplanting	2006-08-24	10.9778	36.03	140.1	36.0 140.1	NA	NA	NA
S_0037	000096-a_	2006-11-14	2006	Nov	6	Effect_of_aplication_of_manure_on_the_contents_of_soil_nutrients_in_cabbage_field	36.01.48	140.06.00	Tsukuba	non-rhizosphere	Andosols	upland	5.8	0.1	4.94	0.45	40.1	Cabbage	25	11	21	Cabbage	transplanting	2006-08-24	10.9778	36.03	140.1	36.0 140.1	NA	NA	NA
S_0038	000094-b*	2006-08-24	2006	Aug	6	Effect_of_aplication_of_manure_on_the_contents_of_soil_nutrients_in_cabbage_field	36.01.48	140.06.00	Tsukuba	non-rhizosphere	Andosols	upland	6.6	0.5	5.7	0.56	200.4	Cabbage	NA	NA	NA	Cabbage	transplanting	2006-08-24	10.1786	36.03	140.1	36.0 140.1	NA	NA	NA
S_0039	000094-a_	2006-08-24	2006	Aug	6	Effect_of_aplication_of_manure_on_the_contents_of_soil_nutrients_in_cabbage_field	36.01.48	140.06.00	Tsukuba	non-rhizosphere	Andosols	upland	6.56667	0.481667	5.70288	0.562671	200.394	Cabbage	NA	NA	NA	Cabbage	transplanting	2006-08-24	10.1354	36.03	140.1	36.0 140.1	NA	NA	NA
S_0040	000092-b*	2006-08-24	2006	Aug	6	Effect_of_aplication_of_manure_on_the_contents_of_soil_nutrients_in_cabbage_field	36.01.48	140.06.00	Tsukuba	non-rhizosphere	Andosols	upland	7.01333	0.851667	4.91351	0.516743	328.632	Cabbage	NA	NA	NA	Cabbage	transplanting	2006-08-24	9.50862	36.03	140.1	36.0 140.1	NA	NA	NA
S_0041	000108-1*	2006-09-04	2006	Sep	6	Custom_cultivation_of_cabbage_	34.37.48	136.29.24	Matsuzaka	non-rhizosphere	Andosols	upland	5.6	0.1	3.81	0.26	958.9	Cabbage	20	20	20	Cabbage	transplanting	2006-09-06	14.6538	34.63	136.49	34.6 136.4	NA	NA	NA
S_0042	000104-2b_	2006-09-14	2006	Sep	6	Custom_cultivation_of_cabbage_	40.18.36	141.23.24	Karumai	non-rhizosphere	Andosols	upland	6.2	0.1	4.3	0.32	307.1	Cabbage	20	24	20	Cabbage	transplanting	2006-06-20	13.4375	40.31	141.39	40.3 141.3	NA	NA	NA
S_0043	000104-2a*	2006-09-14	2006	Sep	6	Custom_cultivation_of_cabbage_	40.18.36	141.23.24	Karumai	non-rhizosphere	Andosols	upland	6.2	0.1	4.3	0.32	307.1	Cabbage	20	24	20	Cabbage	transplanting	2006-06-20	13.4375	40.31	141.39	40.3 141.3	NA	NA	NA
S_0044	000104-1b*	2006-09-14	2006	Sep	6	Custom_cultivation_of_cabbage_	40.18.36	141.23.24	Karumai	non-rhizosphere	Andosols	upland	6.2	0.1	4.3	0.32	307.1	Cabbage	20	24	20	Cabbage	transplanting	2006-06-20	13.4375	40.31	141.39	40.3 141.3	NA	NA	NA
S_0045	000104-1a_	2006-09-14	2006	Sep	6	Custom_cultivation_of_cabbage_	40.18.36	141.23.24	Karumai	non-rhizosphere	Andosols	upland	6.2	0.1	4.3	0.32	307.1	Cabbage	20	24	20	Cabbage	transplanting	2006-06-20	13.4375	40.31	141.39	40.3 141.3	NA	NA	NA
S_0046	000102-b*	2006-11-14	2006	Nov	6	Effect_of_aplication_of_manure_on_the_contents_of_soil_nutrients_in_cabbage_field	36.01.48	140.06.00	Tsukuba	non-rhizosphere	Andosols	upland	6.9	0.2	5.88	0.57	195.5	Cabbage	NA	NA	NA	Cabbage	transplanting	2006-08-24	10.3158	36.03	140.1	36.0 140.1	NA	NA	NA
S_0047	000102-a_	2006-11-14	2006	Nov	6	Effect_of_aplication_of_manure_on_the_contents_of_soil_nutrients_in_cabbage_field	36.01.48	140.06.00	Tsukuba	non-rhizosphere	Andosols	upland	6.9	0.2	5.88	0.57	195.5	Cabbage	NA	NA	NA	Cabbage	transplanting	2006-08-24	10.3158	36.03	140.1	36.0 140.1	NA	NA	NA
S_0048	000100-b*	2006-11-14	2006	Nov	6	Effect_of_aplication_of_manure_on_the_contents_of_soil_nutrients_in_cabbage_field	36.01.48	140.06.00	Tsukuba	non-rhizosphere	Andosols	upland	7.5	0.3	4.86	0.49	338.7	Cabbage	NA	NA	NA	Cabbage	transplanting	2006-08-24	9.91837	36.03	140.1	36.0 140.1	NA	NA	NA
S_0049	000112-e_	2006-09-25	2006	Sep	6	Custom_cultivation_of_cabbage_	35.12.00	139.37.48	Yokosuka	non-rhizosphere	Andosols	upland	5.6	0.2	6.18	0.41	1092.4	Cabbage	20.4	10.2	10	Leafy_daikon	seeding	2006-09-29	15.0732	35.2	139.63	35.2 139.6	NA	NA	NA
S_0050	000112-d_	2006-09-25	2006	Sep	6	Custom_cultivation_of_cabbage_	35.12.00	139.37.48	Yokosuka	non-rhizosphere	Andosols	upland	5.6	0.2	6.18	0.41	1092.4	Cabbage	20.4	10.2	10	Leafy_daikon	seeding	2006-09-29	15.0732	35.2	139.63	35.2 139.6	NA	NA	NA
S_0051	000112-c_	2006-09-25	2006	Sep	6	Custom_cultivation_of_cabbage_	35.12.00	139.37.48	Yokosuka	non-rhizosphere	Andosols	upland	5.6	0.2	6.18	0.41	1092.4	Cabbage	20.4	10.2	10	Leafy_daikon	seeding	2006-09-29	15.0732	35.2	139.63	35.2 139.6	NA	NA	NA
S_0052	000112-b_	2006-09-25	2006	Sep	6	Custom_cultivation_of_cabbage_	35.12.00	139.37.48	Yokosuka	non-rhizosphere	Andosols	upland	5.6	0.2	6.18	0.41	1092.4	Cabbage	20.4	10.2	10	Leafy_daikon	seeding	2006-09-29	15.0732	35.2	139.63	35.2 139.6	NA	NA	NA
S_0053	000112-a*	2006-09-25	2006	Sep	6	Custom_cultivation_of_cabbage_	35.12.00	139.37.48	Yokosuka	non-rhizosphere	Andosols	upland	5.6	0.2	6.18	0.41	1092.4	Cabbage	20.4	10.2	10	Leafy_daikon	seeding	2006-09-29	15.0732	35.2	139.63	35.2 139.6	NA	NA	NA
S_0054	000110-2_	2006-12-11	2006	Dec	6	Custom_cultivation_of_cabbage_	34.37.48	136.29.24	Matsuzaka	non-rhizosphere	Andosols	upland	5.6	0.1	3.63	0.25	1101.3	Cabbage	20	20	20	Cabbage	transplanting	2006-09-06	14.52	34.63	136.49	34.6 136.4	NA	NA	NA
S_0055	000110-1*	2006-12-11	2006	Dec	6	Custom_cultivation_of_cabbage_	34.37.48	136.29.24	Matsuzaka	non-rhizosphere	Andosols	upland	5.6	0.1	3.63	0.25	1101.3	Cabbage	20	20	20	Cabbage	transplanting	2006-09-06	14.52	34.63	136.49	34.6 136.4	NA	NA	NA
S_0056	000108-2_	2006-09-04	2006	Sep	6	Custom_cultivation_of_cabbage_	34.37.48	136.29.24	Matsuzaka	non-rhizosphere	Andosols	upland	5.6	0.1	3.81	0.26	958.9	Cabbage	20	20	20	Cabbage	transplanting	2006-09-06	14.6538	34.63	136.49	34.6 136.4	NA	NA	NA
S_0057	000120-e_	2007-01-23	2007	Jan	7	Custom_cultivation_of_cabbage_	35.12.00	139.37.48	Yokosuka	non-rhizosphere	Andosols	upland	5.5	0.1	6.18	0.4	1176.6	Cabbage	20.4	10.2	10	Leafy_daikon	seeding	2006-09-29	15.45	35.2	139.63	35.2 139.6	NA	NA	NA
S_0058	000120-d_	2007-01-23	2007	Jan	7	Custom_cultivation_of_cabbage_	35.12.00	139.37.48	Yokosuka	non-rhizosphere	Andosols	upland	5.5	0.1	6.18	0.4	1176.6	Cabbage	20.4	10.2	10	Leafy_daikon	seeding	2006-09-29	15.45	35.2	139.63	35.2 139.6	NA	NA	NA
S_0059	000120-c_	2007-01-23	2007	Jan	7	Custom_cultivation_of_cabbage_	35.12.00	139.37.48	Yokosuka	non-rhizosphere	Andosols	upland	5.5	0.1	6.18	0.4	1176.6	Cabbage	20.4	10.2	10	Leafy_daikon	seeding	2006-09-29	15.45	35.2	139.63	35.2 139.6	NA	NA	NA
S_0060	000120-b_	2007-01-23	2007	Jan	7	Custom_cultivation_of_cabbage_	35.12.00	139.37.48	Yokosuka	non-rhizosphere	Andosols	upland	5.5	0.1	6.18	0.4	1176.6	Cabbage	20.4	10.2	10	Leafy_daikon	seeding	2006-09-29	15.45	35.2	139.63	35.2 139.6	NA	NA	NA
S_0061	000120-a*	2007-01-23	2007	Jan	7	Custom_cultivation_of_cabbage_	35.12.00	139.37.48	Yokosuka	non-rhizosphere	Andosols	upland	5.5	0.1	6.18	0.4	1176.6	Cabbage	20.4	10.2	10	Leafy_daikon	seeding	2006-09-29	15.45	35.2	139.63	35.2 139.6	NA	NA	NA
S_0062	000112-h_	2006-09-25	2006	Sep	6	Custom_cultivation_of_cabbage_	35.12.00	139.37.48	Yokosuka	non-rhizosphere	Andosols	upland	5.6	0.2	6.18	0.41	1092.4	Cabbage	20.4	10.2	10	Leafy_daikon	seeding	2006-09-29	15.0732	35.2	139.63	35.2 139.6	NA	NA	NA
S_0063	000112-g*	2006-09-25	2006	Sep	6	Custom_cultivation_of_cabbage_	35.12.00	139.37.48	Yokosuka	non-rhizosphere	Andosols	upland	5.6	0.2	6.18	0.41	1092.4	Cabbage	20.4	10.2	10	Leafy_daikon	seeding	2006-09-29	15.0732	35.2	139.63	35.2 139.6	NA	NA	NA
S_0064	000112-f_	2006-09-25	2006	Sep	6	Custom_cultivation_of_cabbage_	35.12.00	139.37.48	Yokosuka	non-rhizosphere	Andosols	upland	5.6	0.2	6.18	0.41	1092.4	Cabbage	20.4	10.2	10	Leafy_daikon	seeding	2006-09-29	15.0732	35.2	139.63	35.2 139.6	NA	NA	NA
S_0065	000132-a_	2006-12-11	2006	Dec	6	Effect_of_aplication_of_fulsulfamide_on_the_soil_micororganism_in_cabbage_field	34.37.48	136.29.24	Matsuzaka	non-rhizosphere	Andosols	upland	6.8	0.1	3.25	0.23	2098.6	Cabbage	20	20	20	Corn	transplanting	2006-09-06	14.1304	34.63	136.49	34.6 136.4	NA	NA	NA
S_0066	000129-b*	2006-09-04	2006	Sep	6	Effect_of_aplication_of_fulsulfamide_on_the_soil_micororganism_in_cabbage_field	34.37.48	136.29.24	Matsuzaka	non-rhizosphere	Andosols	upland	6.3	0.1	3.13	0.24	1911.4	Cabbage	20	20	20	Corn	transplanting	2006-09-06	13.0417	34.63	136.49	34.6 136.4	NA	NA	NA
S_0067	000128-b*	2006-09-04	2006	Sep	6	Effect_of_aplication_of_fulsulfamide_on_the_soil_micororganism_in_cabbage_field	34.37.48	136.29.24	Matsuzaka	non-rhizosphere	Andosols	upland	7	0.1	3.39	0.24	2072.2	Cabbage	20	20	20	Corn	transplanting	2006-09-06	14.125	34.63	136.49	34.6 136.4	NA	NA	NA
S_0068	000129-a_	2006-09-04	2006	Sep	6	Effect_of_aplication_of_fulsulfamide_on_the_soil_micororganism_in_cabbage_field	34.37.48	136.29.24	Matsuzaka	non-rhizosphere	Andosols	upland	6.3	0.1	3.13	0.24	1911.4	Cabbage	20	20	20	Corn	transplanting	2006-09-06	13.0417	34.63	136.49	34.6 136.4	NA	NA	NA
S_0069	000128-a_	2006-09-04	2006	Sep	6	Effect_of_aplication_of_fulsulfamide_on_the_soil_micororganism_in_cabbage_field	34.37.48	136.29.24	Matsuzaka	non-rhizosphere	Andosols	upland	7	0.09	3.39	0.2	2072.2	Cabbage	20	20	20	Corn	transplanting	2006-09-06	16.95	34.63	136.49	34.6 136.4	NA	NA	NA
S_0070	000120-h_	2007-01-23	2007	Jan	7	Custom_cultivation_of_cabbage_	35.12.00	139.37.48	Yokosuka	non-rhizosphere	Andosols	upland	5.5	0.1	6.18	0.4	1176.6	Cabbage	20.4	10.2	10	Leafy_daikon	seeding	2006-09-29	15.45	35.2	139.63	35.2 139.6	NA	NA	NA
S_0071	000120-g*	2007-01-23	2007	Jan	7	Custom_cultivation_of_cabbage_	35.12.00	139.37.48	Yokosuka	non-rhizosphere	Andosols	upland	5.5	0.1	6.18	0.4	1176.6	Cabbage	20.4	10.2	10	Leafy_daikon	seeding	2006-09-29	15.45	35.2	139.63	35.2 139.6	NA	NA	NA
S_0072	000120-f_	2007-01-23	2007	Jan	7	Custom_cultivation_of_cabbage_	35.12.00	139.37.48	Yokosuka	non-rhizosphere	Andosols	upland	5.5	0.1	6.18	0.4	1176.6	Cabbage	20.4	10.2	10	Leafy_daikon	seeding	2006-09-29	15.45	35.2	139.63	35.2 139.6	NA	NA	NA
S_0073	000140-a*	2007-03-13	2007	Mar	7	Effect_of_aplication_of_mixed_manure_of_cattle_and_swine_feces_on_the_contents_of_soil_nutrients_in_cabbage_field	36.00.58	140.06.25	Tsukuba	non-rhizosphere	Andosols	upland	7.01778	0.0720889	3.08	0.31	25.9555	Cabbage	NA	NA	NA	Cabbage	transplanting	2007-04-18	9.93548	36.0161	140.107	36.0 140.1	NA	NA	NA
S_0074	000137-c*	2007-03-13	2007	Mar	7	Effect_of_aplication_of_mixed_manure_of_cattle_and_swine_feces_on_the_contents_of_soil_nutrients_in_cabbage_field	36.00.58	140.06.25	Tsukuba	non-rhizosphere	Andosols	upland	7.05333	0.0961889	3.94	0.4	151.083	Cabbage	25	25	25	Cabbage	transplanting	2007-04-18	9.85	36.0161	140.107	36.0 140.1	NA	NA	NA
S_0075	000137-b_	2007-03-13	2007	Mar	7	Effect_of_aplication_of_mixed_manure_of_cattle_and_swine_feces_on_the_contents_of_soil_nutrients_in_cabbage_field	36.00.58	140.06.25	Tsukuba	non-rhizosphere	Andosols	upland	7.05333	0.0961889	3.94	0.4	151.083	Cabbage	25	25	25	Cabbage	transplanting	2007-04-18	9.85	36.0161	140.107	36.0 140.1	NA	NA	NA
S_0076	000137-a_	2007-03-13	2007	Mar	7	Effect_of_aplication_of_mixed_manure_of_cattle_and_swine_feces_on_the_contents_of_soil_nutrients_in_cabbage_field	36.00.58	140.06.25	Tsukuba	non-rhizosphere	Andosols	upland	7.05333	0.0961889	3.94	0.4	151.083	Cabbage	25	25	25	Cabbage	transplanting	2007-04-18	9.85	36.0161	140.107	36.0 140.1	NA	NA	NA
S_0077	000077-a_	2006-04-24	2006	Apr	6	Effect_of_aplication_of_mixed_manure_of_cattle_and_swine_feces_on_the_contents_of_soil_nutrients_in_cabbage_field	36.01.12	140.06.36	Tsukuba	non-rhizosphere	Andosols	upland	6.7	0.4	4.79	0.51	216.6	Cabbage	25	25	25	Cabbage	transplanting	2006-04-25	9.39216	36.02	140.11	36.0 140.1	NA	NA	NA
S_0078	000133-b*	2006-12-11	2006	Dec	6	Effect_of_aplication_of_fulsulfamide_on_the_soil_micororganism_in_cabbage_field	34.37.48	136.29.24	Matsuzaka	non-rhizosphere	Andosols	upland	6.1	0.1	3.05	0.24	2084.2	Cabbage	20	20	20	Corn	transplanting	2006-09-06	12.7083	34.63	136.49	34.6 136.4	NA	NA	NA
S_0079	000132-b*	2006-12-11	2006	Dec	6	Effect_of_aplication_of_fulsulfamide_on_the_soil_micororganism_in_cabbage_field	34.37.48	136.29.24	Matsuzaka	non-rhizosphere	Andosols	upland	6.8	0.1	3.25	0.23	2098.6	Cabbage	20	20	20	Corn	transplanting	2006-09-06	14.1304	34.63	136.49	34.6 136.4	NA	NA	NA
S_0080	000133-a_	2006-12-11	2006	Dec	6	Effect_of_aplication_of_fulsulfamide_on_the_soil_micororganism_in_cabbage_field	34.37.48	136.29.24	Matsuzaka	non-rhizosphere	Andosols	upland	6.1	0.1	3.05	0.24	2084.2	Cabbage	20	20	20	Corn	transplanting	2006-09-06	12.7083	34.63	136.49	34.6 136.4	NA	NA	NA
S_0081	000148-a*	2007-04-16	2007	Apr	7	Effect_of_aplication_of_mixed_manure_of_cattle_and_swine_feces_on_the_contents_of_soil_nutrients_in_cabbage_field	36.00.58	140.06.25	Tsukuba	non-rhizosphere	Andosols	upland	6.93556	0.0711	3.03	0.3	28.2658	Cabbage	NA	NA	NA	Cabbage	transplanting	2007-04-18	10.1	36.0161	140.107	36.0 140.1	NA	NA	NA
S_0082	000145-c_	2007-04-16	2007	Apr	7	Effect_of_aplication_of_mixed_manure_of_cattle_and_swine_feces_on_the_contents_of_soil_nutrients_in_cabbage_field	36.00.58	140.06.25	Tsukuba	non-rhizosphere	Andosols	upland	6.81111	0.126789	3.79	0.39	132.366	Cabbage	25	25	25	Cabbage	transplanting	2007-04-18	9.71795	36.0161	140.107	36.0 140.1	NA	NA	NA
S_0083	000145-b_	2007-04-16	2007	Apr	7	Effect_of_aplication_of_mixed_manure_of_cattle_and_swine_feces_on_the_contents_of_soil_nutrients_in_cabbage_field	36.00.58	140.06.25	Tsukuba	non-rhizosphere	Andosols	upland	6.81111	0.126789	3.79	0.39	132.366	Cabbage	25	25	25	Cabbage	transplanting	2007-04-18	9.71795	36.0161	140.107	36.0 140.1	NA	NA	NA
S_0084	000145-a*	2007-04-16	2007	Apr	7	Effect_of_aplication_of_mixed_manure_of_cattle_and_swine_feces_on_the_contents_of_soil_nutrients_in_cabbage_field	36.00.58	140.06.25	Tsukuba	non-rhizosphere	Andosols	upland	6.81111	0.126789	3.79	0.39	132.366	Cabbage	25	25	25	Cabbage	transplanting	2007-04-18	9.71795	36.0161	140.107	36.0 140.1	NA	NA	NA
S_0085	000142-c_	2007-03-13	2007	Mar	7	Effect_of_aplication_of_mixed_manure_of_cattle_and_swine_feces_on_the_contents_of_soil_nutrients_in_cabbage_field	36.00.58	140.06.25	Tsukuba	non-rhizosphere	Andosols	upland	7.07444	0.111989	4.21	0.43	183.829	Cabbage	NA	NA	NA	Cabbage	transplanting	2007-04-18	9.7907	36.0161	140.107	36.0 140.1	NA	NA	NA
S_0086	000142-b*	2007-03-13	2007	Mar	7	Effect_of_aplication_of_mixed_manure_of_cattle_and_swine_feces_on_the_contents_of_soil_nutrients_in_cabbage_field	36.00.58	140.06.25	Tsukuba	non-rhizosphere	Andosols	upland	7.07444	0.111989	4.21	0.43	183.829	Cabbage	NA	NA	NA	Cabbage	transplanting	2007-04-18	9.7907	36.0161	140.107	36.0 140.1	NA	NA	NA
S_0087	000142-a_	2007-03-13	2007	Mar	7	Effect_of_aplication_of_mixed_manure_of_cattle_and_swine_feces_on_the_contents_of_soil_nutrients_in_cabbage_field	36.00.58	140.06.25	Tsukuba	non-rhizosphere	Andosols	upland	7.07444	0.111989	4.21	0.43	183.829	Cabbage	NA	NA	NA	Cabbage	transplanting	2007-04-18	9.7907	36.0161	140.107	36.0 140.1	NA	NA	NA
S_0088	000140-b_	2007-03-13	2007	Mar	7	Effect_of_aplication_of_mixed_manure_of_cattle_and_swine_feces_on_the_contents_of_soil_nutrients_in_cabbage_field	36.00.58	140.06.25	Tsukuba	non-rhizosphere	Andosols	upland	7.01778	0.0720889	3.08	0.31	25.9555	Cabbage	NA	NA	NA	Cabbage	transplanting	2007-04-18	9.93548	36.0161	140.107	36.0 140.1	NA	NA	NA
S_0089	000156-a*	2007-07-03	2007	Jul	7	Effect_of_aplication_of_mixed_manure_of_cattle_and_swine_feces_on_the_contents_of_soil_nutrients_in_cabbage_field	36.00.58	140.06.25	Tsukuba	non-rhizosphere	Andosols	upland	6.93667	0.0599889	2.91	0.29	30.3249	Cabbage	NA	NA	NA	Cabbage	transplanting	2007-04-18	10.0345	36.0161	140.107	36.0 140.1	NA	NA	NA
S_0090	000153-c_	2007-07-03	2007	Jul	7	Effect_of_aplication_of_mixed_manure_of_cattle_and_swine_feces_on_the_contents_of_soil_nutrients_in_cabbage_field	36.00.58	140.06.25	Tsukuba	non-rhizosphere	Andosols	upland	6.88444	0.100189	3.71	0.38	146.666	Cabbage	25	25	25	Cabbage	transplanting	2007-04-18	9.76316	36.0161	140.107	36.0 140.1	NA	NA	NA
S_0091	000153-b*	2007-07-03	2007	Jul	7	Effect_of_aplication_of_mixed_manure_of_cattle_and_swine_feces_on_the_contents_of_soil_nutrients_in_cabbage_field	36.00.58	140.06.25	Tsukuba	non-rhizosphere	Andosols	upland	6.88444	0.100189	3.71	0.38	146.666	Cabbage	25	25	25	Cabbage	transplanting	2007-04-18	9.76316	36.0161	140.107	36.0 140.1	NA	NA	NA
S_0092	000153-a_	2007-07-03	2007	Jul	7	Effect_of_aplication_of_mixed_manure_of_cattle_and_swine_feces_on_the_contents_of_soil_nutrients_in_cabbage_field	36.00.58	140.06.25	Tsukuba	non-rhizosphere	Andosols	upland	6.88444	0.100189	3.71	0.38	146.666	Cabbage	25	25	25	Cabbage	transplanting	2007-04-18	9.76316	36.0161	140.107	36.0 140.1	NA	NA	NA
S_0093	000150-c_	2007-04-16	2007	Apr	7	Effect_of_aplication_of_mixed_manure_of_cattle_and_swine_feces_on_the_contents_of_soil_nutrients_in_cabbage_field	36.00.58	140.06.25	Tsukuba	non-rhizosphere	Andosols	upland	6.63667	0.508667	4.26	0.46	194.17	Cabbage	NA	NA	NA	Cabbage	transplanting	2007-04-18	9.26087	36.0161	140.107	36.0 140.1	NA	NA	NA
S_0094	000150-b*	2007-04-16	2007	Apr	7	Effect_of_aplication_of_mixed_manure_of_cattle_and_swine_feces_on_the_contents_of_soil_nutrients_in_cabbage_field	36.00.58	140.06.25	Tsukuba	non-rhizosphere	Andosols	upland	6.63667	0.508667	4.26	0.46	194.17	Cabbage	NA	NA	NA	Cabbage	transplanting	2007-04-18	9.26087	36.0161	140.107	36.0 140.1	NA	NA	NA
S_0095	000150-a_	2007-04-16	2007	Apr	7	Effect_of_aplication_of_mixed_manure_of_cattle_and_swine_feces_on_the_contents_of_soil_nutrients_in_cabbage_field	36.00.58	140.06.25	Tsukuba	non-rhizosphere	Andosols	upland	6.63667	0.508667	4.26	0.46	194.17	Cabbage	NA	NA	NA	Cabbage	transplanting	2007-04-18	9.26087	36.0161	140.107	36.0 140.1	NA	NA	NA
S_0096	000148-b_	2007-04-16	2007	Apr	7	Effect_of_aplication_of_mixed_manure_of_cattle_and_swine_feces_on_the_contents_of_soil_nutrients_in_cabbage_field	36.00.58	140.06.25	Tsukuba	non-rhizosphere	Andosols	upland	6.93556	0.0711	3.03	0.3	28.2658	Cabbage	NA	NA	NA	Cabbage	transplanting	2007-04-18	10.1	36.0161	140.107	36.0 140.1	NA	NA	NA
S_0097	000164-0*	2006-06-12	2006	Jun	6	on_site_survey_for_corky_root_disease	42.33.41	142.06.06	Hokkaido	non-rhizosphere	Brown_Lowland_soils	upland	6.6	NA	NA	NA	88.5	Tomato	NA	NA	NA	Tomato	transplanting	NA	NA	42.5614	142.102	42.5 142.1	NA	NA	NA
S_0098	000163-0*	2006-06-12	2006	Jun	6	on_site_survey_for_corky_root_disease	42.33.50	142.06.02	Hokkaido	non-rhizosphere	Brown_Lowland_soils	upland	6.24	NA	NA	NA	111	Tomato	NA	NA	NA	Tomato	transplanting	NA	NA	42.5639	142.101	42.5 142.1	NA	1.67	Level 1
S_0099	000162-0*	2006-06-12	2006	Jun	6	on_site_survey_for_corky_root_disease	42.33.56	142.06.08	Hokkaido	non-rhizosphere	Brown_Lowland_soils	upland	6.07	NA	NA	NA	130	Tomato	NA	NA	NA	Tomato	transplanting	NA	NA	42.5656	142.102	42.5 142.1	NA	0.2	Level 1
S_0100	000161-0*	2006-06-12	2006	Jun	6	on_site_survey_for_corky_root_disease	42.33.56	142.06.08	Hokkaido	non-rhizosphere	Brown_Lowland_soils	upland	6.51	NA	NA	NA	73.5	Tomato	NA	NA	NA	Tomato	transplanting	NA	NA	42.5656	142.102	42.5 142.1	NA	NA	NA
S_0101	000158-c_	2007-07-03	2007	Jul	7	Effect_of_aplication_of_mixed_manure_of_cattle_and_swine_feces_on_the_contents_of_soil_nutrients_in_cabbage_field	36.00.58	140.06.25	Tsukuba	non-rhizosphere	Andosols	upland	6.91	0.248667	4.37	0.46	351.784	Cabbage	NA	NA	NA	Cabbage	transplanting	2007-04-18	9.5	36.0161	140.107	36.0 140.1	NA	NA	NA
S_0102	000158-b_	2007-07-03	2007	Jul	7	Effect_of_aplication_of_mixed_manure_of_cattle_and_swine_feces_on_the_contents_of_soil_nutrients_in_cabbage_field	36.00.58	140.06.25	Tsukuba	non-rhizosphere	Andosols	upland	6.91	0.248667	4.37	0.46	351.784	Cabbage	NA	NA	NA	Cabbage	transplanting	2007-04-18	9.5	36.0161	140.107	36.0 140.1	NA	NA	NA
S_0103	000158-a*	2007-07-03	2007	Jul	7	Effect_of_aplication_of_mixed_manure_of_cattle_and_swine_feces_on_the_contents_of_soil_nutrients_in_cabbage_field	36.00.58	140.06.25	Tsukuba	non-rhizosphere	Andosols	upland	6.91	0.248667	4.37	0.46	351.784	Cabbage	NA	NA	NA	Cabbage	transplanting	2007-04-18	9.5	36.0161	140.107	36.0 140.1	NA	NA	NA
S_0104	000156-b_	2007-07-03	2007	Jul	7	Effect_of_aplication_of_mixed_manure_of_cattle_and_swine_feces_on_the_contents_of_soil_nutrients_in_cabbage_field	36.00.58	140.06.25	Tsukuba	non-rhizosphere	Andosols	upland	6.93667	0.0599889	2.91	0.29	30.3249	Cabbage	NA	NA	NA	Cabbage	transplanting	2007-04-18	10.0345	36.0161	140.107	36.0 140.1	NA	NA	NA
S_0105	000174-0*	2006-06-12	2006	Jun	6	on_site_survey_for_corky_root_disease	42.33.29	142.05.47	Hokkaido	non-rhizosphere	Brown_Lowland_soils	upland	6.2	NA	NA	NA	212	Tomato	NA	NA	NA	Tomato	transplanting	NA	NA	42.5581	142.096	42.5 142.0	NA	3	Level 1
S_0106	000173-0*	2006-06-12	2006	Jun	6	on_site_survey_for_corky_root_disease	42.33.33	142.05.48	Hokkaido	non-rhizosphere	Brown_Lowland_soils	upland	6.46	NA	NA	NA	229	Tomato	NA	NA	NA	Tomato	transplanting	NA	NA	42.5592	142.097	42.5 142.0	NA	NA	NA
S_0107	000172-0*	2006-06-12	2006	Jun	6	on_site_survey_for_corky_root_disease	42.33.33	142.05.48	Hokkaido	non-rhizosphere	Brown_Lowland_soils	upland	6.33	NA	NA	NA	226	Tomato	NA	NA	NA	Tomato	transplanting	NA	NA	42.5592	142.097	42.5 142.0	NA	3.2	Level 1
S_0108	000171-0*	2006-06-12	2006	Jun	6	on_site_survey_for_corky_root_disease	42.33.39	142.05.41	Hokkaido	non-rhizosphere	Brown_Lowland_soils	upland	6.46	NA	NA	NA	102	Tomato	NA	NA	NA	Tomato	transplanting	NA	NA	42.5608	142.095	42.5 142.0	NA	3	Level 1
S_0109	000170-0*	2006-06-12	2006	Jun	6	on_site_survey_for_corky_root_disease	42.33.53	142.06.05	Hokkaido	non-rhizosphere	Brown_Lowland_soils	upland	7.2	NA	NA	NA	191	Tomato	NA	NA	NA	Tomato	transplanting	NA	NA	42.5647	142.101	42.5 142.1	NA	NA	NA
S_0110	000167-0*	2006-06-12	2006	Jun	6	on_site_survey_for_corky_root_disease	42.33.56	142.05.34	Hokkaido	non-rhizosphere	Brown_Lowland_soils	upland	6.43	NA	NA	NA	72.2	Tomato	NA	NA	NA	Tomato	transplanting	NA	NA	42.5656	142.093	42.5 142.0	NA	4	Level 1
S_0111	000166-0*	2006-06-12	2006	Jun	6	on_site_survey_for_corky_root_disease	42.33.40	142.06.04	Hokkaido	non-rhizosphere	Brown_Lowland_soils	upland	6.75	NA	NA	NA	54.2	Tomato	NA	NA	NA	Tomato	transplanting	NA	NA	42.5611	142.101	42.5 142.1	NA	2	Level 1
S_0112	000165-0*	2006-06-12	2006	Jun	6	on_site_survey_for_corky_root_disease	42.33.41	142.06.07	Hokkaido	non-rhizosphere	Brown_Lowland_soils	upland	6.87	NA	NA	NA	151	Tomato	NA	NA	NA	Tomato	transplanting	NA	NA	42.5614	142.102	42.5 142.1	NA	3.63	Level 1
S_0113	000182-0*	2006-10-12	2006	Oct	6	Continuous_cropping_test_of_spinach	37.42.39	140.23.25	Fukushima	non-rhizosphere	Andosols	upland	6.02	0.406	1.473	0.178	136	Spinach	10	10	10	Spinach	seeding	2006-08-28	8.27528	37.7108	140.39	37.7 140.3	NA	NA	NA
S_0114	000181-1*	2006-10-12	2006	Oct	6	Continuous_cropping_test_of_spinach	37.42.39	140.23.25	Fukushima	non-rhizosphere	Andosols	upland	5.24	1.196	1.477	0.233	236.02	Spinach	20	12.5	17.5	Spinach	seeding	2006-08-28	6.33906	37.7108	140.39	37.7 140.3	NA	NA	NA
S_0115	000180-1*	2006-10-12	2006	Oct	6	Continuous_cropping_test_of_spinach	37.42.39	140.23.25	Fukushima	non-rhizosphere	Andosols	upland	5.85	0.514	1.474	0.185	156.73	Spinach	10	6.25	8.75	Spinach	seeding	2006-08-28	7.96757	37.7108	140.39	37.7 140.3	NA	NA	NA
S_0116	000179-0*	2006-06-12	2006	Jun	6	on_site_survey_for_corky_root_disease	NA	NA	Hokkaido	non-rhizosphere	Brown_Lowland_soils	upland	5.7	NA	NA	NA	89.3	Tomato	NA	NA	NA	Tomato	transplanting	NA	NA	NA	NA	NA NA	NA	4	Level 1
S_0117	000178-0*	2006-06-12	2006	Jun	6	on_site_survey_for_corky_root_disease	42.33.41	142.05.40	Hokkaido	non-rhizosphere	Brown_Lowland_soils	upland	7.02	NA	NA	NA	217	Tomato	NA	NA	NA	Tomato	transplanting	NA	NA	42.5614	142.094	42.5 142.0	NA	3.9	Level 1
S_0118	000177-0*	2006-06-12	2006	Jun	6	on_site_survey_for_corky_root_disease	42.33.41	142.05.40	Hokkaido	non-rhizosphere	Brown_Lowland_soils	upland	7.2	NA	NA	NA	206	Tomato	NA	NA	NA	Tomato	transplanting	NA	NA	42.5614	142.094	42.5 142.0	NA	NA	NA
S_0119	000176-0*	2006-06-12	2006	Jun	6	on_site_survey_for_corky_root_disease	42.33.41	142.05.40	Hokkaido	non-rhizosphere	Brown_Lowland_soils	upland	7.21	NA	NA	NA	202	Tomato	NA	NA	NA	Tomato	transplanting	NA	NA	42.5614	142.094	42.5 142.0	NA	NA	NA
S_0120	000175-0*	2006-06-12	2006	Jun	6	on_site_survey_for_corky_root_disease	42.33.43	142.05.34	Hokkaido	non-rhizosphere	Brown_Lowland_soils	upland	6.72	NA	NA	NA	77.7	Tomato	NA	NA	NA	Tomato	transplanting	NA	NA	42.5619	142.093	42.5 142.0	NA	NA	NA
S_0121	000190-1*	2006-10-31	2006	Oct	6	Organic_matters_continuous_use_test	37.42.37	140.23.29	Fukushima	non-rhizosphere	Andosols	upland	6.49	0.105	1.73	0.21	268.38	Komatsuna	NA	NA	NA	Komatsuna	seeding	2006-09-19	8.2381	37.7103	140.391	37.7 140.3	NA	NA	NA
S_0122	000189-1*	2006-10-31	2006	Oct	6	Organic_matters_continuous_use_test	37.42.37	140.23.29	Fukushima	non-rhizosphere	Andosols	upland	6.32	0.071	2.24	0.23	86.04	Komatsuna	NA	NA	NA	Komatsuna	seeding	2006-09-19	9.73913	37.7103	140.391	37.7 140.3	NA	NA	NA
S_0123	000188-1*	2006-10-31	2006	Oct	6	Organic_matters_continuous_use_test	37.42.37	140.23.29	Fukushima	non-rhizosphere	Andosols	upland	5.95	0.04	1.45	0.16	27.75	Komatsuna	NA	NA	NA	Komatsuna	seeding	2006-09-19	9.0625	37.7103	140.391	37.7 140.3	NA	NA	NA
S_0124	000180-3_	2006-10-12	2006	Oct	6	Continuous_cropping_test_of_spinach	37.42.39	140.23.25	Fukushima	non-rhizosphere	Andosols	upland	5.47	0.459	1.466	0.175	184.65	Spinach	10	6.25	8.75	Spinach	seeding	2006-08-28	8.37714	37.7108	140.39	37.7 140.3	NA	NA	NA
S_0125	000181-3_	2006-10-12	2006	Oct	6	Continuous_cropping_test_of_spinach	37.42.39	140.23.25	Fukushima	non-rhizosphere	Andosols	upland	4.85	1.186	1.409	0.219	251.46	Spinach	20	12.5	17.5	Spinach	seeding	2006-08-28	6.43379	37.7108	140.39	37.7 140.3	NA	NA	NA
S_0126	000181-2_	2006-10-12	2006	Oct	6	Continuous_cropping_test_of_spinach	37.42.39	140.23.25	Fukushima	non-rhizosphere	Andosols	upland	4.93	1.225	1.379	0.229	252.43	Spinach	20	12.5	17.5	Spinach	seeding	2006-08-28	6.02183	37.7108	140.39	37.7 140.3	NA	NA	NA
S_0127	000180-2_	2006-10-12	2006	Oct	6	Continuous_cropping_test_of_spinach	37.42.39	140.23.25	Fukushima	non-rhizosphere	Andosols	upland	5.75	0.516	1.405	0.183	191.52	Spinach	10	6.25	8.75	Spinach	seeding	2006-08-28	7.6776	37.7108	140.39	37.7 140.3	NA	NA	NA
S_0128	000183-0*	2006-10-12	2006	Oct	6	Continuous_cropping_test_of_spinach	37.42.39	140.23.25	Fukushima	non-rhizosphere	Andosols	upland	5.7	0.682	1.442	0.199	175.94	Spinach	20	20	20	Spinach	seeding	2006-08-28	7.24623	37.7108	140.39	37.7 140.3	NA	NA	NA
S_0129	000195-2_	2006-10-31	2006	Oct	6	Organic_matters_continuous_use_test	37.42.37	140.23.29	Fukushima	non-rhizosphere	Andosols	upland	5.51	0.052	1.45	0.26	51.7	Komatsuna	15	9.38	13.13	Komatsuna	seeding	2006-09-19	5.57692	37.7103	140.391	37.7 140.3	NA	NA	NA
S_0130	000189-2_	2006-10-31	2006	Oct	6	Organic_matters_continuous_use_test	37.42.37	140.23.29	Fukushima	non-rhizosphere	Andosols	upland	6.46	0.078	2.28	0.3	96.75	Komatsuna	NA	NA	NA	Komatsuna	seeding	2006-09-19	7.6	37.7103	140.391	37.7 140.3	NA	NA	NA
S_0131	000191-2_	2006-10-31	2006	Oct	6	Organic_matters_continuous_use_test	37.42.37	140.23.29	Fukushima	non-rhizosphere	Andosols	upland	6.62	0.059	2.01	0.28	41.25	Komatsuna	NA	NA	NA	Komatsuna	seeding	2006-09-19	7.17857	37.7103	140.391	37.7 140.3	NA	NA	NA
S_0132	000195-1*	2006-10-31	2006	Oct	6	Organic_matters_continuous_use_test	37.42.37	140.23.29	Fukushima	non-rhizosphere	Andosols	upland	5.42	0.05	1.48	0.2	69.8	Komatsuna	15	9.38	13.13	Komatsuna	seeding	2006-09-19	7.4	37.7103	140.391	37.7 140.3	NA	NA	NA
S_0133	000193-2_	2006-10-31	2006	Oct	6	Organic_matters_continuous_use_test	37.42.37	140.23.29	Fukushima	non-rhizosphere	Andosols	upland	6.13	0.081	1.76	0.24	204.44	Komatsuna	NA	NA	NA	Komatsuna	seeding	2006-09-19	7.33333	37.7103	140.391	37.7 140.3	NA	NA	NA
S_0134	000193-1_	2006-10-31	2006	Oct	6	Organic_matters_continuous_use_test	37.42.37	140.23.29	Fukushima	non-rhizosphere	Andosols	upland	6.13	0.081	1.76	0.24	204.44	Komatsuna	NA	NA	NA	Komatsuna	seeding	2006-09-19	7.33333	37.7103	140.391	37.7 140.3	NA	NA	NA
S_0135	000188-2_	2006-10-31	2006	Oct	6	Organic_matters_continuous_use_test	37.42.37	140.23.29	Fukushima	non-rhizosphere	Andosols	upland	5.82	0.042	1.54	0.18	25	Komatsuna	NA	NA	NA	Komatsuna	seeding	2006-09-19	8.55556	37.7103	140.391	37.7 140.3	NA	NA	NA
S_0136	000191-1*	2006-10-31	2006	Oct	6	Organic_matters_continuous_use_test	37.42.37	140.23.29	Fukushima	non-rhizosphere	Andosols	upland	6.31	0.068	2.18	0.23	34.16	Komatsuna	NA	NA	NA	Komatsuna	seeding	2006-09-19	9.47826	37.7103	140.391	37.7 140.3	NA	NA	NA
S_0137	000201-3_	2007-04-27	2007	Apr	7	Continuous_cropping_test_of_spinach	37.42.39	140.23.25	Fukushima	non-rhizosphere	Andosols	upland	5.23	0.764	1.437	0.178	239.81	Spinach	10	6.25	8.75	Spinach	seeding	2007-03-07	8.07303	37.7108	140.39	37.7 140.3	NA	NA	NA
S_0138	000201-2_	2007-04-27	2007	Apr	7	Continuous_cropping_test_of_spinach	37.42.39	140.23.25	Fukushima	non-rhizosphere	Andosols	upland	5.51	0.919	1.436	0.2	231.8	Spinach	10	6.25	8.75	Spinach	seeding	2007-03-07	7.18	37.7108	140.39	37.7 140.3	NA	NA	NA
S_0139	000200-2_	2007-04-27	2007	Apr	7	Continuous_cropping_test_of_spinach	37.42.39	140.23.25	Fukushima	non-rhizosphere	Andosols	upland	6.04	0.293	1.49	0.174	180.75	Spinach	5	3.125	4.375	Spinach	seeding	2007-03-07	8.56322	37.7108	140.39	37.7 140.3	NA	NA	NA
S_0140	000203-0*	2007-04-27	2007	Apr	7	Continuous_cropping_test_of_spinach	37.42.39	140.23.25	Fukushima	non-rhizosphere	Andosols	upland	5.73	0.641	1.49	0.202	176.2	Spinach	10	10	10	Spinach	seeding	2007-03-07	7.37624	37.7108	140.39	37.7 140.3	NA	NA	NA
S_0141	000202-0*	2007-04-27	2007	Apr	7	Continuous_cropping_test_of_spinach	37.42.39	140.23.25	Fukushima	non-rhizosphere	Andosols	upland	6.1	0.286	1.472	0.183	127.67	Spinach	5	5	5	Spinach	seeding	2007-03-07	8.04372	37.7108	140.39	37.7 140.3	NA	NA	NA
S_0142	000201-1*	2007-04-27	2007	Apr	7	Continuous_cropping_test_of_spinach	37.42.39	140.23.25	Fukushima	non-rhizosphere	Andosols	upland	5.29	0.891	1.466	0.174	236.78	Spinach	10	6.25	8.75	Spinach	seeding	2007-03-07	8.42529	37.7108	140.39	37.7 140.3	NA	NA	NA
S_0143	000200-1*	2007-04-27	2007	Apr	7	Continuous_cropping_test_of_spinach	37.42.39	140.23.25	Fukushima	non-rhizosphere	Andosols	upland	5.82	0.428	1.489	0.173	154.85	Spinach	5	3.125	4.375	Spinach	seeding	2007-03-07	8.60694	37.7108	140.39	37.7 140.3	NA	NA	NA
S_0144	000190-2_	2006-10-31	2006	Oct	6	Organic_matters_continuous_use_test	37.42.37	140.23.29	Fukushima	non-rhizosphere	Andosols	upland	6.52	0.12	1.7	0.32	191.59	Komatsuna	NA	NA	NA	Komatsuna	seeding	2006-09-19	5.3125	37.7103	140.391	37.7 140.3	NA	NA	NA
S_0145	000214-1.1*	2007-04-03	2007	Apr	7	Effects_of_long-term_fertilization_on__soil_microbial_community_structure_and_spinach_yields_	35.18.00	135.15.00	aono,_ayabe,_KYOTO	non-rhizosphere	Brown_Lowland_soils	upland	5.2	2.1	0.9	0.15	1538.9	Spinach	40	NA	NA	Spinach	seeding	2007-02-21	6	35.3	135.25	35.3 135.2	NA	NA	NA
S_0146	000211-3.1_	2007-04-03	2007	Apr	7	Effects_of_long-term_fertilization_on__soil_microbial_community_structure_and_spinach_yields_	35.18.00	135.15.00	aono,_ayabe,_KYOTO	non-rhizosphere	Brown_Lowland_soils	upland	6.2	0.3	0.86	0.1	725.9	Spinach	20	80	50	Spinach	seeding	2007-02-21	8.6	35.3	135.25	35.3 135.2	NA	NA	NA
S_0147	000211-2.1_	2007-04-03	2007	Apr	7	Effects_of_long-term_fertilization_on__soil_microbial_community_structure_and_spinach_yields_	35.18.00	135.15.00	aono,_ayabe,_KYOTO	non-rhizosphere	Brown_Lowland_soils	upland	6.2	0.5	0.81	0.1	740.1	Spinach	20	80	50	Spinach	seeding	2007-02-21	8.1	35.3	135.25	35.3 135.2	NA	NA	NA
S_0148	000211-1.1*	2007-04-03	2007	Apr	7	Effects_of_long-term_fertilization_on__soil_microbial_community_structure_and_spinach_yields_	35.18.00	135.15.00	aono,_ayabe,_KYOTO	non-rhizosphere	Brown_Lowland_soils	upland	6.3	0.4	0.81	0.1	789.8	Spinach	20	80	50	Spinach	seeding	2007-02-21	8.1	35.3	135.25	35.3 135.2	NA	NA	NA
S_0149	000208-3.1_	2007-04-03	2007	Apr	7	Effects_of_long-term_fertilization_on__soil_microbial_community_structure_and_spinach_yields_	35.18.00	135.15.00	aono,_ayabe,_KYOTO	non-rhizosphere	Brown_Lowland_soils	upland	6.7	0.4	0.8	0.1	551.5	Spinach	10	40	25	Spinach	seeding	2007-02-21	8	35.3	135.25	35.3 135.2	NA	NA	NA
S_0150	000208-2.1_	2007-04-03	2007	Apr	7	Effects_of_long-term_fertilization_on__soil_microbial_community_structure_and_spinach_yields_	35.18.00	135.15.00	aono,_ayabe,_KYOTO	non-rhizosphere	Brown_Lowland_soils	upland	7.2	0.2	0.82	0.09	528.5	Spinach	10	40	25	Spinach	seeding	2007-02-21	9.11111	35.3	135.25	35.3 135.2	NA	NA	NA
S_0151	000208-1.1*	2007-04-03	2007	Apr	7	Effects_of_long-term_fertilization_on__soil_microbial_community_structure_and_spinach_yields_	35.18.00	135.15.00	aono,_ayabe,_KYOTO	non-rhizosphere	Brown_Lowland_soils	upland	6.8	0.2	0.76	0.09	453.4	Spinach	10	40	25	Spinach	seeding	2007-02-21	8.44444	35.3	135.25	35.3 135.2	NA	NA	NA
S_0152	000200-3_	2007-04-27	2007	Apr	7	Continuous_cropping_test_of_spinach	37.42.39	140.23.25	Fukushima	non-rhizosphere	Andosols	upland	5.72	0.364	1.407	0.163	163.24	Spinach	5	3.125	4.375	Spinach	seeding	2007-03-07	8.6319	37.7108	140.39	37.7 140.3	NA	NA	NA
S_0153	000221-2_	2007-07-18	2007	Jul	7	Effect_of_green_manure_(GM)_application_on_soil_bacterial_community	42.53.21	143.40.32	Hokkaido	non-rhizosphere	Andosols	upland	5.8	NA	5.07	0.24	32	NA	NA	NA	NA	Chinese_radish	seeding	NA	21.125	42.8892	143.676	42.8 143.6	NA	NA	NA
S_0154	000221-1*	2007-07-18	2007	Jul	7	Effect_of_green_manure_(GM)_application_on_soil_bacterial_community	42.53.21	143.40.32	Hokkaido	non-rhizosphere	Andosols	upland	5.7	NA	4.87	0.24	43	NA	NA	NA	NA	Chinese_radish	seeding	NA	20.2917	42.8892	143.676	42.8 143.6	NA	NA	NA
S_0155	000225-1*	2007-07-18	2007	Jul	7	Effect_of_green_manure_(GM)_application_on_soil_bacterial_community	42.53.21	143.40.32	Hokkaido	non-rhizosphere	Andosols	upland	5.6	NA	4.86	0.24	44	NA	NA	NA	NA	Chinese_radish	seeding	NA	20.25	42.8892	143.676	42.8 143.6	NA	NA	NA
S_0156	000217-2_	2007-07-18	2007	Jul	7	Effect_of_green_manure_(GM)_application_on_soil_bacterial_community	42.53.21	143.40.32	Hokkaido	non-rhizosphere	Andosols	upland	5.6	NA	4.8	0.24	50	NA	NA	NA	NA	Chinese_radish	seeding	NA	20	42.8892	143.676	42.8 143.6	NA	NA	NA
S_0157	000218-1*	2007-07-18	2007	Jul	7	Effect_of_green_manure_(GM)_application_on_soil_bacterial_community	42.53.21	143.40.32	Hokkaido	non-rhizosphere	Andosols	upland	5.6	NA	4.68	0.23	60	NA	NA	NA	NA	Chinese_radish	seeding	NA	20.3478	42.8892	143.676	42.8 143.6	NA	NA	NA
S_0158	000217-1*	2007-07-18	2007	Jul	7	Effect_of_green_manure_(GM)_application_on_soil_bacterial_community	42.53.21	143.40.32	Hokkaido	non-rhizosphere	Andosols	upland	5.6	NA	4.67	0.22	64	NA	NA	NA	NA	Chinese_radish	seeding	NA	21.2273	42.8892	143.676	42.8 143.6	NA	NA	NA
S_0159	000214-3.1_	2007-04-03	2007	Apr	7	Effects_of_long-term_fertilization_on__soil_microbial_community_structure_and_spinach_yields_	35.18.00	135.15.00	aono,_ayabe,_KYOTO	non-rhizosphere	Brown_Lowland_soils	upland	5.6	1.5	0.77	0.14	1631	Spinach	40	NA	NA	Spinach	seeding	2007-02-21	5.5	35.3	135.25	35.3 135.2	NA	NA	NA
S_0160	000214-2.1_	2007-04-03	2007	Apr	7	Effects_of_long-term_fertilization_on__soil_microbial_community_structure_and_spinach_yields_	35.18.00	135.15.00	aono,_ayabe,_KYOTO	non-rhizosphere	Brown_Lowland_soils	upland	5.8	1.1	0.84	0.12	1859.1	Spinach	40	NA	NA	Spinach	seeding	2007-02-21	7	35.3	135.25	35.3 135.2	NA	NA	NA
S_0161	000235-1*	2007-08-15	2007	Aug	7	Effect_of_green_manure_(GM)_application_on_soil_bacterial_community	42.53.21	143.40.32	Hokkaido	non-rhizosphere	Andosols	upland	5.6	NA	4.759	0.242	57.4	NA	NA	NA	NA	Chinese_radish	seeding	NA	19.6653	42.8892	143.676	42.8 143.6	NA	NA	NA
S_0162	000227-2_	2007-08-15	2007	Aug	7	Effect_of_green_manure_(GM)_application_on_soil_bacterial_community	42.53.21	143.40.32	Hokkaido	non-rhizosphere	Andosols	upland	5.6	NA	4.668	0.239	60.56	NA	NA	NA	NA	Chinese_radish	seeding	NA	19.5314	42.8892	143.676	42.8 143.6	NA	NA	NA
S_0163	000228-1*	2007-08-15	2007	Aug	7	Effect_of_green_manure_(GM)_application_on_soil_bacterial_community	42.53.21	143.40.32	Hokkaido	non-rhizosphere	Andosols	upland	5.6	NA	4.444	0.222	71.39	NA	NA	NA	NA	Chinese_radish	seeding	NA	20.018	42.8892	143.676	42.8 143.6	NA	NA	NA
S_0164	000227-1*	2007-08-15	2007	Aug	7	Effect_of_green_manure_(GM)_application_on_soil_bacterial_community	42.53.21	143.40.32	Hokkaido	non-rhizosphere	Andosols	upland	5.6	NA	4.468	0.223	91.67	NA	NA	NA	NA	Chinese_radish	seeding	NA	20.0359	42.8892	143.676	42.8 143.6	NA	NA	NA
S_0165	000225-2_	2007-07-18	2007	Jul	7	Effect_of_green_manure_(GM)_application_on_soil_bacterial_community	42.53.21	143.40.32	Hokkaido	non-rhizosphere	Andosols	upland	5.7	NA	4.48	0.23	44	NA	NA	NA	NA	Chinese_radish	seeding	NA	19.4783	42.8892	143.676	42.8 143.6	NA	NA	NA
S_0166	000217-3_	2007-07-18	2007	Jul	7	Effect_of_green_manure_(GM)_application_on_soil_bacterial_community	42.53.21	143.40.32	Hokkaido	non-rhizosphere	Andosols	upland	5.7	NA	4.12	0.21	38	NA	NA	NA	NA	Chinese_radish	seeding	NA	19.619	42.8892	143.676	42.8 143.6	NA	NA	NA
S_0167	000221-3_	2007-07-18	2007	Jul	7	Effect_of_green_manure_(GM)_application_on_soil_bacterial_community	42.53.21	143.40.32	Hokkaido	non-rhizosphere	Andosols	upland	5.7	NA	4.22	0.21	49	NA	NA	NA	NA	Chinese_radish	seeding	NA	20.0952	42.8892	143.676	42.8 143.6	NA	NA	NA
S_0168	000218-2_	2007-07-18	2007	Jul	7	Effect_of_green_manure_(GM)_application_on_soil_bacterial_community	42.53.21	143.40.32	Hokkaido	non-rhizosphere	Andosols	upland	5.7	NA	4.29	0.21	60	NA	NA	NA	NA	Chinese_radish	seeding	NA	20.4286	42.8892	143.676	42.8 143.6	NA	NA	NA
S_0169	000237-2_	2006-11-20	2006	Nov	6	Effects_of_different_compost_amendment_against_loot-lesion_nematodes	35.21.04	139.16.53	Kanagawa_pref._agriculture_center,_before_transplanting	non-rhizosphere	Andosols	upland	6	0.1	NA	2.6	123.2	Radish	20.1	15	15	Sweet_corn	seeding	2006-09-11	14.2885	35.3511	139.281	35.3 139.2	NA	NA	NA
S_0170	000237-1*	2006-11-20	2006	Nov	6	Effects_of_different_compost_amendment_against_loot-lesion_nematodes	35.21.04	139.16.53	Kanagawa_pref._agriculture_center,_before_transplanting	non-rhizosphere	Andosols	upland	5.9	0.1	NA	2.52	81.3	Radish	20.1	15	15	Sweet_corn	seeding	2006-09-11	14.3016	35.3511	139.281	35.3 139.2	NA	NA	NA
S_0171	000235-2_	2007-08-15	2007	Aug	7	Effect_of_green_manure_(GM)_application_on_soil_bacterial_community	42.53.21	143.40.32	Hokkaido	non-rhizosphere	Andosols	upland	5.8	NA	4.251	0.218	55.45	NA	NA	NA	NA	Chinese_radish	seeding	NA	19.5	42.8892	143.676	42.8 143.6	NA	NA	NA
S_0172	000227-3_	2007-08-15	2007	Aug	7	Effect_of_green_manure_(GM)_application_on_soil_bacterial_community	42.53.21	143.40.32	Hokkaido	non-rhizosphere	Andosols	upland	5.7	NA	4.132	0.213	55.1	NA	NA	NA	NA	Chinese_radish	seeding	NA	19.3991	42.8892	143.676	42.8 143.6	NA	NA	NA
S_0173	000231-3_	2007-08-15	2007	Aug	7	Effect_of_green_manure_(GM)_application_on_soil_bacterial_community	42.53.21	143.40.32	Hokkaido	non-rhizosphere	Andosols	upland	5.8	NA	4.075	0.209	71.19	NA	NA	NA	NA	Chinese_radish	seeding	NA	19.4976	42.8892	143.676	42.8 143.6	NA	NA	NA
S_0174	000228-2_	2007-08-15	2007	Aug	7	Effect_of_green_manure_(GM)_application_on_soil_bacterial_community	42.53.21	143.40.32	Hokkaido	non-rhizosphere	Andosols	upland	5.6	NA	4.13	0.209	88.99	NA	NA	NA	NA	Chinese_radish	seeding	NA	19.7608	42.8892	143.676	42.8 143.6	NA	NA	NA
S_0175	000231-2_	2007-08-15	2007	Aug	7	Effect_of_green_manure_(GM)_application_on_soil_bacterial_community	42.53.21	143.40.32	Hokkaido	non-rhizosphere	Andosols	upland	5.7	NA	4.882	0.24	52.37	NA	NA	NA	NA	Chinese_radish	seeding	NA	20.3417	42.8892	143.676	42.8 143.6	NA	NA	NA
S_0176	000231-1*	2007-08-15	2007	Aug	7	Effect_of_green_manure_(GM)_application_on_soil_bacterial_community	42.53.21	143.40.32	Hokkaido	non-rhizosphere	Andosols	upland	5.7	NA	4.754	0.233	59.26	NA	NA	NA	NA	Chinese_radish	seeding	NA	20.4034	42.8892	143.676	42.8 143.6	NA	NA	NA
S_0177	000246-1*	2007-09-02	2007	Sep	7	Effects_of_different_compost_amendment_against_loot-lesion_nematodes	35.21.04	139.16.53	Kanagawa_pref._agriculture_center,_before_transplanting	non-rhizosphere	Andosols	upland	5.6	0.1	NA	NA	77.6	Radish	13.5	13	9.3	Sweet_corn	seeding	2006-09-11	11.9822	35.3511	139.281	35.3 139.2	NA	NA	NA
S_0178	000243-3*	2006-11-20	2006	Nov	6	Effects_of_different_compost_amendment_against_loot-lesion_nematodes	35.21.04	139.16.53	Kanagawa_pref._agriculture_center,_before_transplanting	non-rhizosphere	Andosols	upland	5.7	0.1	NA	NA	81.1	Radish	13.5	13	9.3	Sweet_corn	seeding	2006-09-11	12.0574	35.3511	139.281	35.3 139.2	NA	NA	NA
S_0179	000243-2_	2006-11-20	2006	Nov	6	Effects_of_different_compost_amendment_against_loot-lesion_nematodes	35.21.04	139.16.53	Kanagawa_pref._agriculture_center,_before_transplanting	non-rhizosphere	Grey_Lowland_soils	tatara_series	7.5	0.1	2.02	0.17	806.1	Soybean	NA	NA	NA	Soybean	transplanting	2006-06-14	11.8824	35.3511	139.281	35.3 139.2	NA	NA	NA
S_0180	000243-1_	2006-11-20	2006	Nov	6	Effects_of_different_compost_amendment_against_loot-lesion_nematodes	35.21.04	139.16.53	Kanagawa_pref._agriculture_center,_before_transplanting	non-rhizosphere	Andosols	upland	5.6	0.1	NA	NA	69.2	Radish	13.5	13	9.3	Sweet_corn	seeding	2006-09-11	11.9862	35.3511	139.281	35.3 139.2	NA	NA	NA
S_0181	000240-3_	2006-11-20	2006	Nov	6	Effects_of_different_compost_amendment_against_loot-lesion_nematodes	35.21.04	139.16.53	Kanagawa_pref._agriculture_center,_before_transplanting	non-rhizosphere	Andosols	upland	6.1	0.1	NA	2.62	174.2	Radish	14.9	0	0	Sweet_corn	seeding	2006-09-11	12.8855	35.3511	139.281	35.3 139.2	NA	NA	NA
S_0182	000240-2*	2006-11-20	2006	Nov	6	Effects_of_different_compost_amendment_against_loot-lesion_nematodes	35.21.04	139.16.53	Kanagawa_pref._agriculture_center,_before_transplanting	non-rhizosphere	Andosols	upland	6.1	0.1	NA	3.03	122.4	Radish	14.9	0	0	Sweet_corn	seeding	2006-09-11	13.1749	35.3511	139.281	35.3 139.2	NA	NA	NA
S_0183	000240-1_	2006-11-20	2006	Nov	6	Effects_of_different_compost_amendment_against_loot-lesion_nematodes	35.21.04	139.16.53	Kanagawa_pref._agriculture_center,_before_transplanting	non-rhizosphere	Andosols	upland	6.1	0.1	NA	3.02	112.5	Radish	14.9	0	0	Sweet_corn	seeding	2006-09-11	13.0894	35.3511	139.281	35.3 139.2	NA	NA	NA
S_0184	000237-3_	2006-11-20	2006	Nov	6	Effects_of_different_compost_amendment_against_loot-lesion_nematodes	35.21.04	139.16.53	Kanagawa_pref._agriculture_center,_before_transplanting	non-rhizosphere	Andosols	upland	6	0.1	NA	2.3	124.2	Radish	20.1	15	15	Sweet_corn	seeding	2006-09-11	14.4435	35.3511	139.281	35.3 139.2	NA	NA	NA
S_0185	000252-3*	2007-09-02	2007	Sep	7	Effects_of_different_compost_amendment_against_loot-lesion_nematodes	35.21.04	139.16.53	Kanagawa_pref._agriculture_center,_before_transplanting	non-rhizosphere	Andosols	upland	5.9	0.1	3.59	0.42	137	Radish	13.5	13	9.3	Sweet_corn	seeding	2007-09-14	8.54762	35.3511	139.281	35.3 139.2	NA	NA	NA
S_0186	000252-2_	2007-09-02	2007	Sep	7	Effects_of_different_compost_amendment_against_loot-lesion_nematodes	35.21.04	139.16.53	Kanagawa_pref._agriculture_center,_before_transplanting	non-rhizosphere	Andosols	upland	5.9	0.1	3.24	0.37	157	Radish	13.5	13	9.3	Sweet_corn	seeding	2007-09-14	8.75676	35.3511	139.281	35.3 139.2	NA	NA	NA
S_0187	000252-1_	2007-09-02	2007	Sep	7	Effects_of_different_compost_amendment_against_loot-lesion_nematodes	35.21.04	139.16.53	Kanagawa_pref._agriculture_center,_before_transplanting	non-rhizosphere	Andosols	upland	6.2	0.1	3.39	0.34	230	Radish	14.9	0	0	Sweet_corn	seeding	2007-09-14	9.97059	35.3511	139.281	35.3 139.2	NA	NA	NA
S_0188	000249-3_	2007-09-02	2007	Sep	7	Effects_of_different_compost_amendment_against_loot-lesion_nematodes	35.21.04	139.16.53	Kanagawa_pref._agriculture_center,_before_transplanting	non-rhizosphere	Andosols	upland	6.1	0.1	3.89	0.39	190	Radish	14.9	0	0	Sweet_corn	seeding	2007-09-14	9.97436	35.3511	139.281	35.3 139.2	NA	NA	NA
S_0189	000249-2*	2007-09-02	2007	Sep	7	Effects_of_different_compost_amendment_against_loot-lesion_nematodes	35.21.04	139.16.53	Kanagawa_pref._agriculture_center,_before_transplanting	non-rhizosphere	Andosols	upland	6	0.1	3.22	0.32	217	Radish	14.9	0	0	Sweet_corn	seeding	2007-09-14	10.0625	35.3511	139.281	35.3 139.2	NA	NA	NA
S_0190	000249-1_	2007-09-02	2007	Sep	7	Effects_of_different_compost_amendment_against_loot-lesion_nematodes	35.21.04	139.16.53	Kanagawa_pref._agriculture_center,_before_transplanting	non-rhizosphere	Andosols	upland	6	0	3.09	0.28	227	Radish	20.1	15	15	Sweet_corn	seeding	2007-09-14	11.0357	35.3511	139.281	35.3 139.2	NA	NA	NA
S_0191	000246-3_	2007-09-02	2007	Sep	7	Effects_of_different_compost_amendment_against_loot-lesion_nematodes	35.21.04	139.16.53	Kanagawa_pref._agriculture_center,_before_transplanting	non-rhizosphere	Andosols	upland	5.8	0.1	3.31	0.3	221	Radish	20.1	15	15	Sweet_corn	seeding	2007-09-14	11.0333	35.3511	139.281	35.3 139.2	NA	NA	NA
S_0192	000246-2_	2007-09-02	2007	Sep	7	Effects_of_different_compost_amendment_against_loot-lesion_nematodes	35.21.04	139.16.53	Kanagawa_pref._agriculture_center,_before_transplanting	non-rhizosphere	Andosols	upland	5.9	0.1	3.16	0.29	153	Radish	20.1	15	15	Sweet_corn	seeding	2007-09-14	10.8966	35.3511	139.281	35.3 139.2	NA	NA	NA
S_0193	000261-2_	2007-09-20	2007	Sep	7	Effects_of_different_compost_amendment_against_loot-lesion_nematodes	35.10.44	139.37.51	Kaganawa_pref._agricultural_center_in_Miura_	non-rhizosphere	Andosols	upland	6.7	0	NA	NA	NA	Radish	9.8	11.8	11.8	NA	seeding	NA	NA	35.1789	139.631	35.1 139.6	NA	NA	NA
S_0194	000261-1*	2007-09-20	2007	Sep	7	Effects_of_different_compost_amendment_against_loot-lesion_nematodes	35.10.44	139.37.51	Kaganawa_pref._agricultural_center_in_Miura_	non-rhizosphere	Andosols	upland	6.7	0.1	NA	NA	NA	Radish	14	9.8	15	NA	seeding	NA	NA	35.1789	139.631	35.1 139.6	NA	NA	NA
S_0195	000259-2_	2007-09-20	2007	Sep	7	Effects_of_different_compost_amendment_against_loot-lesion_nematodes	35.10.44	139.37.51	Kaganawa_pref._agricultural_center_in_Miura_	non-rhizosphere	Andosols	upland	6.4	0.1	NA	NA	NA	Radish	14	9.8	15	NA	seeding	NA	NA	35.1789	139.631	35.1 139.6	NA	NA	NA
S_0196	000259-1*	2007-09-20	2007	Sep	7	Effects_of_different_compost_amendment_against_loot-lesion_nematodes	35.10.44	139.37.51	Kaganawa_pref._agricultural_center_in_Miura_	non-rhizosphere	Andosols	upland	6.5	0	NA	NA	NA	Radish	4.9	9.8	5.9	NA	seeding	NA	NA	35.1789	139.631	35.1 139.6	NA	NA	NA
S_0197	000257-2_	2007-09-20	2007	Sep	7	Effects_of_different_compost_amendment_against_loot-lesion_nematodes	35.10.44	139.37.51	Kaganawa_pref._agricultural_center_in_Miura_	non-rhizosphere	Andosols	upland	6.5	0	NA	NA	NA	Radish	4.9	9.8	5.9	NA	seeding	NA	NA	35.1789	139.631	35.1 139.6	NA	NA	NA
S_0198	000257-1*	2007-09-20	2007	Sep	7	Effects_of_different_compost_amendment_against_loot-lesion_nematodes	35.10.44	139.37.51	Kaganawa_pref._agricultural_center_in_Miura_	non-rhizosphere	Andosols	upland	6.5	0.1	NA	NA	NA	Radish	9.1	NA	9.1	NA	seeding	NA	NA	35.1789	139.631	35.1 139.6	NA	NA	NA
S_0199	000255-2_	2007-09-20	2007	Sep	7	Effects_of_different_compost_amendment_against_loot-lesion_nematodes	35.10.44	139.37.51	Kaganawa_pref._agricultural_center_in_Miura_	non-rhizosphere	Andosols	upland	6.5	0.1	NA	NA	NA	Radish	9.1	NA	9.1	NA	seeding	NA	NA	35.1789	139.631	35.1 139.6	NA	NA	NA
S_0200	000255-1*	2007-09-20	2007	Sep	7	Effects_of_different_compost_amendment_against_loot-lesion_nematodes	35.10.44	139.37.51	Kaganawa_pref._agricultural_center_in_Miura_	non-rhizosphere	Andosols	upland	5.6	0.1	3.42	0.37	131	Radish	13.5	13	9.3	Sweet_corn	seeding	2007-09-14	9.24324	35.1789	139.631	35.1 139.6	NA	NA	NA
S_0201	000263-3_	2007-08-09	2007	Aug	7	Continuous_cropping_test_of_spinach	37.42.39	140.23.25	Fukushima	non-rhizosphere	Andosols	upland	5.44	0.348	1.48	0.19	232.84	Spinach	20	12.5	17.5	Spinach	seeding	2007-06-28	7.78947	37.7108	140.39	37.7 140.3	NA	NA	NA
S_0202	000264-3_	2007-08-09	2007	Aug	7	Continuous_cropping_test_of_spinach	37.42.39	140.23.25	Fukushima	non-rhizosphere	Andosols	upland	5.39	0.651	1.422	0.192	216.09	Spinach	20	12.5	17.5	Spinach	seeding	2007-06-28	7.40625	37.7108	140.39	37.7 140.3	NA	NA	NA
S_0203	000264-2_	2007-08-09	2007	Aug	7	Continuous_cropping_test_of_spinach	37.42.39	140.23.25	Fukushima	non-rhizosphere	Andosols	upland	6.07	0.257	1.446	0.168	186.17	Spinach	10	6.25	8.75	Spinach	seeding	2007-06-28	8.60714	37.7108	140.39	37.7 140.3	NA	NA	NA
S_0204	000263-2_	2007-08-09	2007	Aug	7	Continuous_cropping_test_of_spinach	37.42.39	140.23.25	Fukushima	non-rhizosphere	Andosols	upland	5.91	0.422	1.466	0.198	170.39	Spinach	20	20	20	Spinach	seeding	2007-06-28	7.40404	37.7108	140.39	37.7 140.3	NA	NA	NA
S_0205	000266-0*	2007-08-09	2007	Aug	7	Continuous_cropping_test_of_spinach	37.42.39	140.23.25	Fukushima	non-rhizosphere	Andosols	upland	6.18	0.27	1.474	0.175	122.03	Spinach	10	10	10	Spinach	seeding	2007-06-28	8.42286	37.7108	140.39	37.7 140.3	NA	NA	NA
S_0206	000265-0*	2007-08-09	2007	Aug	7	Continuous_cropping_test_of_spinach	37.42.39	140.23.25	Fukushima	non-rhizosphere	Andosols	upland	5.34	0.697	1.466	0.201	201.23	Spinach	20	12.5	17.5	Spinach	seeding	2007-06-28	7.29353	37.7108	140.39	37.7 140.3	NA	NA	NA
S_0207	000264-1*	2007-08-09	2007	Aug	7	Continuous_cropping_test_of_spinach	37.42.39	140.23.25	Fukushima	non-rhizosphere	Andosols	upland	5.63	0.499	1.549	0.193	143.69	Spinach	10	6.25	8.75	Spinach	seeding	2007-06-28	8.02591	37.7108	140.39	37.7 140.3	NA	NA	NA
S_0208	000263-1*	2007-08-09	2007	Aug	7	Continuous_cropping_test_of_spinach	37.42.39	140.23.25	Fukushima	non-rhizosphere	Andosols	upland	6.7	0	NA	NA	NA	Radish	9.8	11.8	11.8	NA	seeding	NA	NA	37.7108	140.39	37.7 140.3	NA	NA	NA
S_0209	000271-3_	2007-10-03	2007	Oct	7	Continuous_cropping_test_of_spinach	37.42.39	140.23.25	Fukushima	non-rhizosphere	Andosols	upland	5.53	0.403	1.433	0.218	223.79	Spinach	20	12.5	17.5	Spinach	seeding	2007-08-10	6.57339	37.7108	140.39	37.7 140.3	NA	NA	NA
S_0210	000272-3_	2007-10-03	2007	Oct	7	Continuous_cropping_test_of_spinach	37.42.39	140.23.25	Fukushima	non-rhizosphere	Andosols	upland	5.61	0.55	1.496	0.227	203.22	Spinach	20	12.5	17.5	Spinach	seeding	2007-08-10	6.59031	37.7108	140.39	37.7 140.3	NA	NA	NA
S_0211	000272-2_	2007-10-03	2007	Oct	7	Continuous_cropping_test_of_spinach	37.42.39	140.23.25	Fukushima	non-rhizosphere	Andosols	upland	6.01	0.24	1.415	0.214	133.5	Spinach	10	6.25	8.75	Spinach	seeding	2007-08-10	6.61215	37.7108	140.39	37.7 140.3	NA	NA	NA
S_0212	000271-2_	2007-10-03	2007	Oct	7	Continuous_cropping_test_of_spinach	37.42.39	140.23.25	Fukushima	non-rhizosphere	Andosols	upland	5.93	0.354	1.446	0.229	191.83	Spinach	20	20	20	Spinach	seeding	2007-08-10	6.31441	37.7108	140.39	37.7 140.3	NA	NA	NA
S_0213	000274-0*	2007-10-03	2007	Oct	7	Continuous_cropping_test_of_spinach	37.42.39	140.23.25	Fukushima	non-rhizosphere	Andosols	upland	5.94	0.235	1.458	0.208	142.89	Spinach	10	10	10	Spinach	seeding	2007-08-10	7.00962	37.7108	140.39	37.7 140.3	NA	NA	NA
S_0214	000273-0*	2007-10-03	2007	Oct	7	Continuous_cropping_test_of_spinach	37.42.39	140.23.25	Fukushima	non-rhizosphere	Andosols	upland	5.38	0.367	1.424	0.191	216.67	Spinach	20	12.5	17.5	Spinach	seeding	2007-08-10	7.4555	37.7108	140.39	37.7 140.3	NA	NA	NA
S_0215	000272-1*	2007-10-03	2007	Oct	7	Continuous_cropping_test_of_spinach	37.42.39	140.23.25	Fukushima	non-rhizosphere	Andosols	upland	5.2	0.329	1.493	0.19	150.24	Spinach	10	6.25	8.75	Spinach	seeding	2007-08-10	7.85789	37.7108	140.39	37.7 140.3	NA	NA	NA
S_0216	000271-1*	2007-10-03	2007	Oct	7	Continuous_cropping_test_of_spinach	37.42.39	140.23.25	Fukushima	non-rhizosphere	Andosols	upland	5.81	0.234	1.447	0.175	159	Spinach	10	6.25	8.75	Spinach	seeding	2007-06-28	8.26857	37.7108	140.39	37.7 140.3	NA	NA	NA
S_0217	000286-1*	2007-08-28	2007	Aug	7	Organic_matters_continuous_use_test	37.42.37	140.23.29	Fukushima	non-rhizosphere	Andosols	upland	5.74	0.102	1.616	0.19	269.55	Komatsuna	NA	NA	NA	Komatsuna	seeding	2007-09-20	8.50526	37.7103	140.391	37.7 140.3	NA	NA	NA
S_0218	000284-2_	2007-08-28	2007	Aug	7	Organic_matters_continuous_use_test	37.42.37	140.23.29	Fukushima	non-rhizosphere	Andosols	upland	5.59	0.102	1.622	0.19	179.57	Komatsuna	NA	NA	NA	Komatsuna	seeding	2007-09-20	8.53684	37.7103	140.391	37.7 140.3	NA	NA	NA
S_0219	000284-1*	2007-08-28	2007	Aug	7	Organic_matters_continuous_use_test	37.42.37	140.23.29	Fukushima	non-rhizosphere	Andosols	upland	5.69	0.042	1.444	0.16	22.06	Komatsuna	NA	NA	NA	Komatsuna	seeding	2007-09-20	9.025	37.7103	140.391	37.7 140.3	NA	NA	NA
S_0220	000279-2_	2007-08-28	2007	Aug	7	Organic_matters_continuous_use_test	37.42.37	140.23.29	Fukushima	non-rhizosphere	Andosols	upland	5.79	0.097	2.115	0.209	32.25	Komatsuna	NA	NA	NA	Komatsuna	seeding	2007-09-20	10.1196	37.7103	140.391	37.7 140.3	NA	NA	NA
S_0221	000282-1*	2007-08-28	2007	Aug	7	Organic_matters_continuous_use_test	37.42.37	140.23.29	Fukushima	non-rhizosphere	Andosols	upland	5.97	0.116	1.802	0.202	367.72	Komatsuna	NA	NA	NA	Komatsuna	seeding	2007-09-20	8.92079	37.7103	140.391	37.7 140.3	NA	NA	NA
S_0222	000281-1*	2007-08-28	2007	Aug	7	Organic_matters_continuous_use_test	37.42.37	140.23.29	Fukushima	non-rhizosphere	Andosols	upland	5.63	0.073	2.278	0.231	116.67	Komatsuna	NA	NA	NA	Komatsuna	seeding	2007-09-20	9.86147	37.7103	140.391	37.7 140.3	NA	NA	NA
S_0223	000280-1*	2007-08-28	2007	Aug	7	Organic_matters_continuous_use_test	37.42.37	140.23.29	Fukushima	non-rhizosphere	Andosols	upland	5.03	0.042	1.418	0.152	25.5	Komatsuna	NA	NA	NA	Komatsuna	seeding	2007-09-20	9.32895	37.7103	140.391	37.7 140.3	NA	NA	NA
S_0224	000279-1*	2007-08-28	2007	Aug	7	Organic_matters_continuous_use_test	37.42.37	140.23.29	Fukushima	non-rhizosphere	Andosols	upland	5.82	0.275	1.395	0.201	168.87	Spinach	10	6.25	8.75	Spinach	seeding	2007-08-10	6.9403	37.7103	140.391	37.7 140.3	NA	NA	NA
S_0225	000294-1*	2007-10-25	2007	Oct	7	Organic_matters_continuous_use_test	37.42.37	140.23.29	Fukushima	non-rhizosphere	Andosols	upland	6.4	0.109	1.831	0.22	497.57	Komatsuna	NA	NA	NA	Komatsuna	seeding	2007-09-20	8.32273	37.7103	140.391	37.7 140.3	NA	NA	NA
S_0226	000293-1*	2007-10-25	2007	Oct	7	Organic_matters_continuous_use_test	37.42.37	140.23.29	Fukushima	non-rhizosphere	Andosols	upland	6.32	0.073	2.452	0.262	129.85	Komatsuna	NA	NA	NA	Komatsuna	seeding	2007-09-20	9.35878	37.7103	140.391	37.7 140.3	NA	NA	NA
S_0227	000292-1*	2007-10-25	2007	Oct	7	Organic_matters_continuous_use_test	37.42.37	140.23.29	Fukushima	non-rhizosphere	Andosols	upland	6.2	0.031	1.456	0.174	26.94	Komatsuna	NA	NA	NA	Komatsuna	seeding	2007-09-20	8.36782	37.7103	140.391	37.7 140.3	NA	NA	NA
S_0228	000291-1*	2007-10-25	2007	Oct	7	Organic_matters_continuous_use_test	37.42.37	140.23.29	Fukushima	non-rhizosphere	Andosols	upland	6.05	0.131	1.6	0.19	268.07	Komatsuna	NA	NA	NA	Komatsuna	seeding	2007-09-20	8.42105	37.7103	140.391	37.7 140.3	NA	NA	NA
S_0229	000281-2_	2007-08-28	2007	Aug	7	Organic_matters_continuous_use_test	37.42.37	140.23.29	Fukushima	non-rhizosphere	Andosols	upland	5.56	0.052	1.34	0.15	50.24	Komatsuna	15	9.375	13.125	Komatsuna	seeding	2007-09-20	8.93333	37.7103	140.391	37.7 140.3	NA	NA	NA
S_0230	000286-2_	2007-08-28	2007	Aug	7	Organic_matters_continuous_use_test	37.42.37	140.23.29	Fukushima	non-rhizosphere	Andosols	upland	6.3	0.058	1.99	0.21	102.18	Komatsuna	NA	NA	NA	Komatsuna	seeding	2007-09-20	9.47619	37.7103	140.391	37.7 140.3	NA	NA	NA
S_0231	000280-2_	2007-08-28	2007	Aug	7	Organic_matters_continuous_use_test	37.42.37	140.23.29	Fukushima	non-rhizosphere	Andosols	upland	5.8	0.106	2.01494	0.208728	40.59	Komatsuna	NA	NA	NA	Komatsuna	seeding	2007-09-20	9.65341	37.7103	140.391	37.7 140.3	NA	NA	NA
S_0232	000282-2_	2007-08-28	2007	Aug	7	Organic_matters_continuous_use_test	37.42.37	140.23.29	Fukushima	non-rhizosphere	Andosols	upland	5.46	0.052	1.383	0.15	71.6	Komatsuna	15	9.375	13.125	Komatsuna	seeding	2007-09-20	9.22	37.7103	140.391	37.7 140.3	NA	NA	NA
S_0233	000293-2_	2007-10-25	2007	Oct	7	Organic_matters_continuous_use_test	37.42.37	140.23.29	Fukushima	non-rhizosphere	Andosols	upland	5.89	0.141	1.423	0.175	64.36	Komatsuna	15	9.375	13.125	Komatsuna	seeding	2007-09-20	8.13143	37.7103	140.391	37.7 140.3	NA	NA	NA
S_0234	000298-2_	2007-10-25	2007	Oct	7	Organic_matters_continuous_use_test	37.42.37	140.23.29	Fukushima	non-rhizosphere	Andosols	upland	7.1	0.076	2.415	0.243	119.85	Komatsuna	NA	NA	NA	Komatsuna	seeding	2007-09-20	9.93827	37.7103	140.391	37.7 140.3	NA	NA	NA
S_0235	000292-2_	2007-10-25	2007	Oct	7	Organic_matters_continuous_use_test	37.42.37	140.23.29	Fukushima	non-rhizosphere	Andosols	upland	7.15	0.048	1.98	0.216	38.73	Komatsuna	NA	NA	NA	Komatsuna	seeding	2007-09-20	9.16667	37.7103	140.391	37.7 140.3	NA	NA	NA
S_0236	000294-2_	2007-10-25	2007	Oct	7	Organic_matters_continuous_use_test	37.42.37	140.23.29	Fukushima	non-rhizosphere	Andosols	upland	5.4	0.197	1.437	0.173	85.64	Komatsuna	15	9.375	13.125	Komatsuna	seeding	2007-09-20	8.30636	37.7103	140.391	37.7 140.3	NA	NA	NA
S_0237	000298-1*	2007-10-25	2007	Oct	7	Organic_matters_continuous_use_test	37.42.37	140.23.29	Fukushima	non-rhizosphere	Andosols	upland	6.35	0.096	1.744	0.217	356.5	Komatsuna	NA	NA	NA	Komatsuna	seeding	2007-09-20	8.03687	37.7103	140.391	37.7 140.3	NA	NA	NA
S_0238	000296-2_	2007-10-25	2007	Oct	7	Organic_matters_continuous_use_test	37.42.37	140.23.29	Fukushima	non-rhizosphere	Andosols	upland	6.36	0.097	1.794	0.223	37.01	Komatsuna	NA	NA	NA	Komatsuna	seeding	2007-09-20	8.04484	37.7103	140.391	37.7 140.3	NA	NA	NA
S_0239	000296-1*	2007-10-25	2007	Oct	7	Organic_matters_continuous_use_test	37.42.37	140.23.29	Fukushima	non-rhizosphere	Andosols	upland	6.71	0.033	1.486	0.177	25.5	Komatsuna	NA	NA	NA	Komatsuna	seeding	2007-09-20	8.39548	37.7103	140.391	37.7 140.3	NA	NA	NA
S_0240	000291-2_	2007-10-25	2007	Oct	7	Organic_matters_continuous_use_test	37.42.37	140.23.29	Fukushima	non-rhizosphere	Andosols	upland	6.88	0.059	2.269	0.239	34.14	Komatsuna	NA	NA	NA	Komatsuna	seeding	2007-09-20	9.49372	37.7103	140.391	37.7 140.3	NA	NA	NA
S_0241	000309-2.1_	2006-10-23	2006	Oct	6	Effects_of_long-term_fertilization_on__soil_microbial_community_structure_and_spinach_yields_	35.18.00	135.15.00	aono,_ayabe,_KYOTO	non-rhizosphere	Brown_Lowland_soils	upland	6.1	0.5	0.78	0.1	675	Spinach	20	80	50	Spinach	seeding	2006-09-20	7.8	35.3	135.25	35.3 135.2	NA	NA	NA
S_0242	000309-1.1*	2006-10-23	2006	Oct	6	Effects_of_long-term_fertilization_on__soil_microbial_community_structure_and_spinach_yields_	35.18.00	135.15.00	aono,_ayabe,_KYOTO	non-rhizosphere	Brown_Lowland_soils	upland	5.7	0.7	0.82	0.1	713.3	Spinach	20	80	50	Spinach	seeding	2006-09-20	8.2	35.3	135.25	35.3 135.2	NA	NA	NA
S_0243	000306-3.1_	2006-09-20	2006	Sep	6	Effects_of_long-term_fertilization_on__soil_microbial_community_structure_and_spinach_yields_	35.18.00	135.15.00	aono,_ayabe,_KYOTO	non-rhizosphere	Brown_Lowland_soils	upland	5.8	0.6	0.86	0.1	779.2	Spinach	20	80	50	Spinach	seeding	2006-09-20	8.6	35.3	135.25	35.3 135.2	NA	NA	NA
S_0244	000306-2.1_	2006-09-20	2006	Sep	6	Effects_of_long-term_fertilization_on__soil_microbial_community_structure_and_spinach_yields_	35.18.00	135.15.00	aono,_ayabe,_KYOTO	non-rhizosphere	Brown_Lowland_soils	upland	5.8	0.8	0.89	0.1	720.2	Spinach	20	80	50	Spinach	seeding	2006-09-20	8.9	35.3	135.25	35.3 135.2	NA	NA	NA
S_0245	000306-1.1*	2006-09-20	2006	Sep	6	Effects_of_long-term_fertilization_on__soil_microbial_community_structure_and_spinach_yields_	35.18.00	135.15.00	aono,_ayabe,_KYOTO	non-rhizosphere	Brown_Lowland_soils	upland	7	0.1	0.83	0.1	636.1	Spinach	10	40	25	Spinach	seeding	2006-09-20	8.3	35.3	135.25	35.3 135.2	NA	NA	NA
S_0246	000303-3.1_	2006-09-20	2006	Sep	6	Effects_of_long-term_fertilization_on__soil_microbial_community_structure_and_spinach_yields_	35.18.00	135.15.00	aono,_ayabe,_KYOTO	non-rhizosphere	Brown_Lowland_soils	upland	6.7	0.3	0.8	0.09	613.3	Spinach	10	40	25	Spinach	seeding	2006-09-20	8.88889	35.3	135.25	35.3 135.2	NA	NA	NA
S_0247	000303-2.1_	2006-09-20	2006	Sep	6	Effects_of_long-term_fertilization_on__soil_microbial_community_structure_and_spinach_yields_	35.18.00	135.15.00	aono,_ayabe,_KYOTO	non-rhizosphere	Brown_Lowland_soils	upland	6.4	0.4	0.77	0.09	524	Spinach	10	40	25	Spinach	seeding	2006-09-20	8.55556	35.3	135.25	35.3 135.2	NA	NA	NA
S_0248	000303-1.1*	2006-09-20	2006	Sep	6	Effects_of_long-term_fertilization_on__soil_microbial_community_structure_and_spinach_yields_	35.18.00	135.15.00	aono,_ayabe,_KYOTO	non-rhizosphere	Andosols	upland	6.74	0.112	1.728	0.21	261.52	Komatsuna	NA	NA	NA	Komatsuna	seeding	2007-09-20	8.22857	35.3	135.25	35.3 135.2	NA	NA	NA
S_0249	000318-1.1*	2006-10-23	2006	Oct	6	Effects_of_long-term_fertilization_on__soil_microbial_community_structure_and_spinach_yields_	35.18.00	135.15.00	aono,_ayabe,_KYOTO	non-rhizosphere	Brown_Lowland_soils	upland	6.5	0.5	0.8	0.11	500.1	Spinach	10	40	25	Spinach	seeding	2006-09-20	7.27273	35.3	135.25	35.3 135.2	NA	NA	NA
S_0250	000315-3.1_	2006-10-23	2006	Oct	6	Effects_of_long-term_fertilization_on__soil_microbial_community_structure_and_spinach_yields_	35.18.00	135.15.00	aono,_ayabe,_KYOTO	non-rhizosphere	Brown_Lowland_soils	upland	6.7	0.4	0.76	0.1	522.1	Spinach	10	40	25	Spinach	seeding	2006-09-20	7.6	35.3	135.25	35.3 135.2	NA	NA	NA
S_0251	000315-2.1_	2006-10-23	2006	Oct	6	Effects_of_long-term_fertilization_on__soil_microbial_community_structure_and_spinach_yields_	35.18.00	135.15.00	aono,_ayabe,_KYOTO	non-rhizosphere	Brown_Lowland_soils	upland	6.5	0.2	0.76	0.09	447.6	Spinach	10	40	25	Spinach	seeding	2006-09-20	8.44444	35.3	135.25	35.3 135.2	NA	NA	NA
S_0252	000315-1.1*	2006-10-23	2006	Oct	6	Effects_of_long-term_fertilization_on__soil_microbial_community_structure_and_spinach_yields_	35.18.00	135.15.00	aono,_ayabe,_KYOTO	non-rhizosphere	Brown_Lowland_soils	upland	5.3	1	0.74	0.12	1073	Spinach	40	NA	NA	Spinach	seeding	2006-09-20	6.16667	35.3	135.25	35.3 135.2	NA	NA	NA
S_0253	000312-3.1_	2006-09-20	2006	Sep	6	Effects_of_long-term_fertilization_on__soil_microbial_community_structure_and_spinach_yields_	35.18.00	135.15.00	aono,_ayabe,_KYOTO	non-rhizosphere	Brown_Lowland_soils	upland	5.5	0.9	0.71	0.12	1228.4	Spinach	40	NA	NA	Spinach	seeding	2006-09-20	5.91667	35.3	135.25	35.3 135.2	NA	NA	NA
S_0254	000312-2.1_	2006-09-20	2006	Sep	6	Effects_of_long-term_fertilization_on__soil_microbial_community_structure_and_spinach_yields_	35.18.00	135.15.00	aono,_ayabe,_KYOTO	non-rhizosphere	Brown_Lowland_soils	upland	5.2	1.8	0.9	0.11	1975.4	Spinach	40	NA	NA	Spinach	seeding	2006-09-20	8.18182	35.3	135.25	35.3 135.2	NA	NA	NA
S_0255	000312-1.1*	2006-09-20	2006	Sep	6	Effects_of_long-term_fertilization_on__soil_microbial_community_structure_and_spinach_yields_	35.18.00	135.15.00	aono,_ayabe,_KYOTO	non-rhizosphere	Brown_Lowland_soils	upland	5.8	0.4	0.79	0.1	637.6	Spinach	20	80	50	Spinach	seeding	2006-09-20	7.9	35.3	135.25	35.3 135.2	NA	NA	NA
S_0256	000309-3.1_	2006-10-23	2006	Oct	6	Effects_of_long-term_fertilization_on__soil_microbial_community_structure_and_spinach_yields_	35.18.00	135.15.00	aono,_ayabe,_KYOTO	non-rhizosphere	Brown_Lowland_soils	upland	5.9	0.9	0.76	0.11	648.6	Spinach	20	80	50	Spinach	seeding	2006-09-20	6.90909	35.3	135.25	35.3 135.2	NA	NA	NA
S_0257	000324-3.1_	2007-11-19	2007	Nov	7	Effects_of_long-term_fertilization_on__soil_microbial_community_structure_and_spinach_yields_	35.18.00	135.15.00	aono,_ayabe,_KYOTO	non-rhizosphere	Brown_Lowland_soils	Fine_textured_Brown_Lowland_soils	6.3	0.2	2.03	0.12	768.3	Spinach	20	80	50	Spinach	seeding	2007-10-16	16.9167	35.3	135.25	35.3 135.2	NA	NA	NA
S_0258	000324-2.1_	2007-11-19	2007	Nov	7	Effects_of_long-term_fertilization_on__soil_microbial_community_structure_and_spinach_yields_	35.18.00	135.15.00	aono,_ayabe,_KYOTO	non-rhizosphere	Brown_Lowland_soils	Fine_textured_Brown_Lowland_soils	6	0.3	2.26	0.13	737.8	Spinach	20	80	50	Spinach	seeding	2007-10-16	17.3846	35.3	135.25	35.3 135.2	NA	NA	NA
S_0259	000324-1.1*	2007-11-19	2007	Nov	7	Effects_of_long-term_fertilization_on__soil_microbial_community_structure_and_spinach_yields_	35.18.00	135.15.00	aono,_ayabe,_KYOTO	non-rhizosphere	Brown_Lowland_soils	Fine_textured_Brown_Lowland_soils	6.6	0.1	1.87	0.12	555.9	Spinach	10	40	25	Spinach	seeding	2007-10-16	15.5833	35.3	135.25	35.3 135.2	NA	NA	NA
S_0260	000321-3.1_	2007-11-19	2007	Nov	7	Effects_of_long-term_fertilization_on__soil_microbial_community_structure_and_spinach_yields_	35.18.00	135.15.00	aono,_ayabe,_KYOTO	non-rhizosphere	Brown_Lowland_soils	Fine_textured_Brown_Lowland_soils	6.7	0.1	1.97	0.12	529.1	Spinach	10	40	25	Spinach	seeding	2007-10-16	16.4167	35.3	135.25	35.3 135.2	NA	NA	NA
S_0261	000321-2.1_	2007-11-19	2007	Nov	7	Effects_of_long-term_fertilization_on__soil_microbial_community_structure_and_spinach_yields_	35.18.00	135.15.00	aono,_ayabe,_KYOTO	non-rhizosphere	Brown_Lowland_soils	Fine_textured_Brown_Lowland_soils	6.6	0.1	1.68	0.11	453.6	Spinach	10	40	25	Spinach	seeding	2007-10-16	15.2727	35.3	135.25	35.3 135.2	NA	NA	NA
S_0262	000321-1.1*	2007-11-19	2007	Nov	7	Effects_of_long-term_fertilization_on__soil_microbial_community_structure_and_spinach_yields_	35.18.00	135.15.00	aono,_ayabe,_KYOTO	non-rhizosphere	Brown_Lowland_soils	upland	5.5	1.2	0.73	0.12	1762.5	Spinach	40	NA	NA	Spinach	seeding	2006-09-20	6.08333	35.3	135.25	35.3 135.2	NA	NA	NA
S_0263	000318-3.1_	2006-10-23	2006	Oct	6	Effects_of_long-term_fertilization_on__soil_microbial_community_structure_and_spinach_yields_	35.18.00	135.15.00	aono,_ayabe,_KYOTO	non-rhizosphere	Brown_Lowland_soils	upland	5.3	1.3	0.74	0.12	1753.2	Spinach	40	NA	NA	Spinach	seeding	2006-09-20	6.16667	35.3	135.25	35.3 135.2	NA	NA	NA
S_0264	000318-2.1_	2006-10-23	2006	Oct	6	Effects_of_long-term_fertilization_on__soil_microbial_community_structure_and_spinach_yields_	35.18.00	135.15.00	aono,_ayabe,_KYOTO	non-rhizosphere	Brown_Lowland_soils	upland	5.4	1.4	0.78	0.11	1528.2	Spinach	40	NA	NA	Spinach	seeding	2006-09-20	7.09091	35.3	135.25	35.3 135.2	NA	NA	NA
S_0265	000333-2.1_	2006-12-18	2006	Dec	6	Effects_of_application_of_manure_on_soybean_yields_and_soil_chemical_properties	35.00.54	135.33.42	amarube,_kameoka,_KYOTO	non-rhizosphere	Grey_Lowland_soils	tatara_series	7.6	0.1	1.38	0.13	628.7	Soybean	NA	NA	NA	Soybean	transplanting	2006-06-14	10.6154	35.015	135.562	35.0 135.5	NA	NA	NA
S_0266	000333-1.1*	2006-12-18	2006	Dec	6	Effects_of_application_of_manure_on_soybean_yields_and_soil_chemical_properties	35.00.54	135.33.42	amarube,_kameoka,_KYOTO	non-rhizosphere	Grey_Lowland_soils	tatara_series	7.4	0.1	1.57	0.14	679.6	Soybean	NA	NA	NA	Soybean	transplanting	2006-06-14	11.2143	35.015	135.562	35.0 135.5	NA	NA	NA
S_0267	000330-3.1_	2006-12-18	2006	Dec	6	Effects_of_application_of_manure_on_soybean_yields_and_soil_chemical_properties	35.00.54	135.33.42	amarube,_kameoka,_KYOTO	non-rhizosphere	Grey_Lowland_soils	tatara_series	7.4	0	1.37	0.13	672.2	Soybean	NA	NA	NA	Soybean	transplanting	2006-06-14	10.5385	35.015	135.562	35.0 135.5	NA	NA	NA
S_0268	000330-2.1_	2006-12-18	2006	Dec	6	Effects_of_application_of_manure_on_soybean_yields_and_soil_chemical_properties	35.00.54	135.33.42	amarube,_kameoka,_KYOTO	non-rhizosphere	Grey_Lowland_soils	tatara_series	7.4	0.1	1.35	0.13	562.9	Soybean	NA	NA	NA	Soybean	transplanting	2006-06-14	10.3846	35.015	135.562	35.0 135.5	NA	NA	NA
S_0269	000330-1.1*	2006-12-18	2006	Dec	6	Effects_of_application_of_manure_on_soybean_yields_and_soil_chemical_properties	35.00.54	135.33.42	amarube,_kameoka,_KYOTO	non-rhizosphere	Brown_Lowland_soils	Fine_textured_Brown_Lowland_soils	6	0.4	2.16	0.12	1491.9	Spinach	40	NA	NA	Spinach	seeding	2007-10-16	18	35.015	135.562	35.0 135.5	NA	NA	NA
S_0270	000327-3.1_	2007-11-19	2007	Nov	7	Effects_of_long-term_fertilization_on__soil_microbial_community_structure_and_spinach_yields_	35.18.00	135.15.00	aono,_ayabe,_KYOTO	non-rhizosphere	Brown_Lowland_soils	Fine_textured_Brown_Lowland_soils	6	0.5	2.1	0.12	1613.2	Spinach	40	NA	NA	Spinach	seeding	2007-10-16	17.5	35.3	135.25	35.3 135.2	NA	NA	NA
S_0271	000327-2.1_	2007-11-19	2007	Nov	7	Effects_of_long-term_fertilization_on__soil_microbial_community_structure_and_spinach_yields_	35.18.00	135.15.00	aono,_ayabe,_KYOTO	non-rhizosphere	Brown_Lowland_soils	Fine_textured_Brown_Lowland_soils	5.9	0.6	2.11	0.11	1535.6	Spinach	40	NA	NA	Spinach	seeding	2007-10-16	19.1818	35.3	135.25	35.3 135.2	NA	NA	NA
S_0272	000327-1.1*	2007-11-19	2007	Nov	7	Effects_of_long-term_fertilization_on__soil_microbial_community_structure_and_spinach_yields_	35.18.00	135.15.00	aono,_ayabe,_KYOTO	non-rhizosphere	Brown_Lowland_soils	Fine_textured_Brown_Lowland_soils	6.2	0.3	2.22	0.13	712.8	Spinach	20	80	50	Spinach	seeding	2007-10-16	17.0769	35.3	135.25	35.3 135.2	NA	NA	NA
S_0273	000342-1.1*	2006-12-18	2006	Dec	6	Effects_of_application_of_manure_on_soybean_yields_and_soil_chemical_properties	35.00.54	135.33.42	amarube,_kameoka,_KYOTO	non-rhizosphere	Grey_Lowland_soils	tatara_series	7.6	0.1	2	0.17	798	Soybean	NA	NA	NA	Soybean	transplanting	2006-06-14	11.7647	35.015	135.562	35.0 135.5	NA	NA	NA
S_0274	000339-3.1_	2006-12-18	2006	Dec	6	Effects_of_application_of_manure_on_soybean_yields_and_soil_chemical_properties	35.00.54	135.33.42	amarube,_kameoka,_KYOTO	non-rhizosphere	Grey_Lowland_soils	tatara_series	7.7	0.1	1.97	0.17	846.9	Soybean	NA	NA	NA	Soybean	transplanting	2006-06-14	11.5882	35.015	135.562	35.0 135.5	NA	NA	NA
S_0275	000339-2.1_	2006-12-18	2006	Dec	6	Effects_of_application_of_manure_on_soybean_yields_and_soil_chemical_properties	35.00.54	135.33.42	amarube,_kameoka,_KYOTO	non-rhizosphere	Grey_Lowland_soils	tatara_series	7.3	0.1	2.31	0.19	822.8	Soybean	NA	NA	NA	Soybean	transplanting	2006-06-14	12.1579	35.015	135.562	35.0 135.5	NA	NA	NA
S_0276	000339-1.1*	2006-12-18	2006	Dec	6	Effects_of_application_of_manure_on_soybean_yields_and_soil_chemical_properties	35.00.54	135.33.42	amarube,_kameoka,_KYOTO	non-rhizosphere	Grey_Lowland_soils	tatara_series	7.6	0.1	1.41	0.13	694.9	Soybean	NA	NA	NA	Soybean	transplanting	2006-06-14	10.8462	35.015	135.562	35.0 135.5	NA	NA	NA
S_0277	000336-3.1_	2006-12-18	2006	Dec	6	Effects_of_application_of_manure_on_soybean_yields_and_soil_chemical_properties	35.00.54	135.33.42	amarube,_kameoka,_KYOTO	non-rhizosphere	Grey_Lowland_soils	tatara_series	7.4	0	1.49	0.13	664.3	Soybean	NA	NA	NA	Soybean	transplanting	2006-06-14	11.4615	35.015	135.562	35.0 135.5	NA	NA	NA
S_0278	000336-2.1_	2006-12-18	2006	Dec	6	Effects_of_application_of_manure_on_soybean_yields_and_soil_chemical_properties	35.00.54	135.33.42	amarube,_kameoka,_KYOTO	non-rhizosphere	Grey_Lowland_soils	tatara_series	7.6	0.1	1.47	0.13	720	Soybean	NA	NA	NA	Soybean	transplanting	2006-06-14	11.3077	35.015	135.562	35.0 135.5	NA	NA	NA
S_0279	000336-1.1*	2006-12-18	2006	Dec	6	Effects_of_application_of_manure_on_soybean_yields_and_soil_chemical_properties	35.00.54	135.33.42	amarube,_kameoka,_KYOTO	non-rhizosphere	Grey_Lowland_soils	tatara_series	7.6	0.1	1.48	0.13	700.7	Soybean	NA	NA	NA	Soybean	transplanting	2006-06-14	11.3846	35.015	135.562	35.0 135.5	NA	NA	NA
S_0280	000333-3.1_	2006-12-18	2006	Dec	6	Effects_of_application_of_manure_on_soybean_yields_and_soil_chemical_properties	35.00.54	135.33.42	amarube,_kameoka,_KYOTO	non-rhizosphere	Grey_Lowland_soils	tatara_series	7.2	0	1.43	0.13	686.7	Soybean	NA	NA	NA	Soybean	transplanting	2006-06-14	11	35.015	135.562	35.0 135.5	NA	NA	NA
S_0281	000348-3.1_	2006-12-18	2006	Dec	6	Effects_of_application_of_manure_on_soybean_yields_and_soil_chemical_properties	35.00.54	135.33.42	amarube,_kameoka,_KYOTO	non-rhizosphere	Grey_Lowland_soils	tatara_series	7.2	0	1.47	0.13	647.7	Soybean	0.35	NA	NA	Soybean	transplanting	2006-06-14	11.3077	35.015	135.562	35.0 135.5	NA	NA	NA
S_0282	000348-2.1_	2006-12-18	2006	Dec	6	Effects_of_application_of_manure_on_soybean_yields_and_soil_chemical_properties	35.00.54	135.33.42	amarube,_kameoka,_KYOTO	non-rhizosphere	Grey_Lowland_soils	tatara_series	7.3	0.1	1.45	0.13	662.1	Soybean	0.35	NA	NA	Soybean	transplanting	2006-06-14	11.1538	35.015	135.562	35.0 135.5	NA	NA	NA
S_0283	000348-1.1*	2006-12-18	2006	Dec	6	Effects_of_application_of_manure_on_soybean_yields_and_soil_chemical_properties	35.00.54	135.33.42	amarube,_kameoka,_KYOTO	non-rhizosphere	Grey_Lowland_soils	tatara_series	7.6	0.1	1.93	0.17	821.1	Soybean	NA	NA	NA	Soybean	transplanting	2006-06-14	11.3529	35.015	135.562	35.0 135.5	NA	NA	NA
S_0284	000345-3.1_	2006-12-18	2006	Dec	6	Effects_of_application_of_manure_on_soybean_yields_and_soil_chemical_properties	35.00.54	135.33.42	amarube,_kameoka,_KYOTO	non-rhizosphere	Grey_Lowland_soils	tatara_series	7.4	0.1	1.89	0.16	745.4	Soybean	NA	NA	NA	Soybean	transplanting	2006-06-14	11.8125	35.015	135.562	35.0 135.5	NA	NA	NA
S_0285	000345-2.1_	2006-12-18	2006	Dec	6	Effects_of_application_of_manure_on_soybean_yields_and_soil_chemical_properties	35.00.54	135.33.42	amarube,_kameoka,_KYOTO	non-rhizosphere	Grey_Lowland_soils	tatara_series	7.5	0.1	2.33	0.19	789.5	Soybean	NA	NA	NA	Soybean	transplanting	2006-06-14	12.2632	35.015	135.562	35.0 135.5	NA	NA	NA
S_0286	000345-1.1*	2006-12-18	2006	Dec	6	Effects_of_application_of_manure_on_soybean_yields_and_soil_chemical_properties	35.00.54	135.33.42	amarube,_kameoka,_KYOTO	non-rhizosphere	Grey_Lowland_soils	tatara_series	7.6	0.1	1.97	0.17	793.6	Soybean	NA	NA	NA	Soybean	transplanting	2006-06-14	11.5882	35.015	135.562	35.0 135.5	NA	NA	NA
S_0287	000342-3.1_	2006-12-18	2006	Dec	6	Effects_of_application_of_manure_on_soybean_yields_and_soil_chemical_properties	35.00.54	135.33.42	amarube,_kameoka,_KYOTO	non-rhizosphere	Grey_Lowland_soils	tatara_series	7.3	0.1	2.21	0.18	770.4	Soybean	NA	NA	NA	Soybean	transplanting	2006-06-14	12.2778	35.015	135.562	35.0 135.5	NA	NA	NA
S_0288	000342-2.1_	2006-12-18	2006	Dec	6	Effects_of_application_of_manure_on_soybean_yields_and_soil_chemical_properties	NA	NA	NA	non-rhizosphere	Grey_Lowland_soils	tatara_series	7.5	0.1	2.02	0.17	806.1	Soybean	NA	NA	NA	Soybean	transplanting	2006-06-14	11.8824	NA	NA	NA NA	NA	NA	NA
S_0289	000357-2.1_	2007-12-18	2007	Dec	7	Effects_of_application_of_manure_on_soybean_yields_and_soil_chemical_properties	35.00.54	135.33.42	amarube,_kameoka,_KYOTO	non-rhizosphere	Grey_Lowland_soils	tatara_series	7.2	0.1	1.55	0.15	756.5	Soybean	NA	NA	NA	Soybean	transplanting	2007-06-13	10.3333	35.015	135.562	35.0 135.5	NA	NA	NA
S_0290	000357-1.1*	2007-12-18	2007	Dec	7	Effects_of_application_of_manure_on_soybean_yields_and_soil_chemical_properties	35.00.54	135.33.42	amarube,_kameoka,_KYOTO	non-rhizosphere	Grey_Lowland_soils	tatara_series	7.3	0.1	1.55	0.14	749	Soybean	NA	NA	NA	Soybean	transplanting	2007-06-13	11.0714	35.015	135.562	35.0 135.5	NA	NA	NA
S_0291	000354-3.1_	2007-12-18	2007	Dec	7	Effects_of_application_of_manure_on_soybean_yields_and_soil_chemical_properties	35.00.54	135.33.42	amarube,_kameoka,_KYOTO	non-rhizosphere	Grey_Lowland_soils	tatara_series	7.2	0.1	1.47	0.14	787	Soybean	NA	NA	NA	Soybean	transplanting	2007-06-13	10.5	35.015	135.562	35.0 135.5	NA	NA	NA
S_0292	000354-2.1_	2007-12-18	2007	Dec	7	Effects_of_application_of_manure_on_soybean_yields_and_soil_chemical_properties	35.00.54	135.33.42	amarube,_kameoka,_KYOTO	non-rhizosphere	Grey_Lowland_soils	tatara_series	7.1	0.1	1.39	0.14	703	Soybean	NA	NA	NA	Soybean	transplanting	2007-06-13	9.92857	35.015	135.562	35.0 135.5	NA	NA	NA
S_0293	000354-1.1*	2007-12-18	2007	Dec	7	Effects_of_application_of_manure_on_soybean_yields_and_soil_chemical_properties	35.00.54	135.33.42	amarube,_kameoka,_KYOTO	non-rhizosphere	Grey_Lowland_soils	tatara_series	7.3	0.1	1.6	0.15	712.9	Soybean	NA	NA	NA	Soybean	transplanting	2007-06-13	10.6667	35.015	135.562	35.0 135.5	NA	NA	NA
S_0294	000351-3.1_	2007-12-18	2007	Dec	7	Effects_of_application_of_manure_on_soybean_yields_and_soil_chemical_properties	35.00.54	135.33.42	amarube,_kameoka,_KYOTO	non-rhizosphere	Grey_Lowland_soils	tatara_series	7.2	0.1	1.4	0.13	699.6	Soybean	NA	NA	NA	Soybean	transplanting	2007-06-13	10.7692	35.015	135.562	35.0 135.5	NA	NA	NA
S_0295	000351-2.1_	2007-12-18	2007	Dec	7	Effects_of_application_of_manure_on_soybean_yields_and_soil_chemical_properties	35.00.54	135.33.42	amarube,_kameoka,_KYOTO	non-rhizosphere	Grey_Lowland_soils	tatara_series	7.1	0.1	1.55	0.15	617	Soybean	NA	NA	NA	Soybean	transplanting	2007-06-13	10.3333	35.015	135.562	35.0 135.5	NA	NA	NA
S_0296	000351-1.1*	2007-12-18	2007	Dec	7	Effects_of_application_of_manure_on_soybean_yields_and_soil_chemical_properties	35.00.54	135.33.42	amarube,_kameoka,_KYOTO	non-rhizosphere	Grey_Lowland_soils	tatara_series	7.6	0.1	1.74	0.15	637.2	Soybean	0.35	NA	NA	Soybean	transplanting	2007-06-13	11.6	35.015	135.562	35.0 135.5	NA	NA	NA
S_0297	000366-1.1*	2007-12-18	2007	Dec	7	Effects_of_application_of_manure_on_soybean_yields_and_soil_chemical_properties	35.00.54	135.33.42	amarube,_kameoka,_KYOTO	non-rhizosphere	Grey_Lowland_soils	tatara_series	7.4	0.1	2.42	0.2	885.9	Soybean	NA	NA	NA	Soybean	transplanting	2007-06-13	12.1	35.015	135.562	35.0 135.5	NA	NA	NA
S_0298	000363-3.1_	2007-12-18	2007	Dec	7	Effects_of_application_of_manure_on_soybean_yields_and_soil_chemical_properties	35.00.54	135.33.42	amarube,_kameoka,_KYOTO	non-rhizosphere	Grey_Lowland_soils	tatara_series	7.4	0.1	2.2	0.19	964.7	Soybean	NA	NA	NA	Soybean	transplanting	2007-06-13	11.5789	35.015	135.562	35.0 135.5	NA	NA	NA
S_0299	000363-2.1_	2007-12-18	2007	Dec	7	Effects_of_application_of_manure_on_soybean_yields_and_soil_chemical_properties	35.00.54	135.33.42	amarube,_kameoka,_KYOTO	non-rhizosphere	Grey_Lowland_soils	tatara_series	7.3	0.1	2.51	0.21	959.2	Soybean	NA	NA	NA	Soybean	transplanting	2007-06-13	11.9524	35.015	135.562	35.0 135.5	NA	NA	NA
S_0300	000363-1.1*	2007-12-18	2007	Dec	7	Effects_of_application_of_manure_on_soybean_yields_and_soil_chemical_properties	35.00.54	135.33.42	amarube,_kameoka,_KYOTO	non-rhizosphere	Grey_Lowland_soils	tatara_series	7.4	0.1	2.62	0.22	1101.7	Soybean	NA	NA	NA	Soybean	transplanting	2007-06-13	11.9091	35.015	135.562	35.0 135.5	NA	NA	NA
S_0301	000360-3.1_	2007-12-18	2007	Dec	7	Effects_of_application_of_manure_on_soybean_yields_and_soil_chemical_properties	35.00.54	135.33.42	amarube,_kameoka,_KYOTO	non-rhizosphere	Grey_Lowland_soils	tatara_series	7.3	0.1	2.5	0.21	976.9	Soybean	NA	NA	NA	Soybean	transplanting	2007-06-13	11.9048	35.015	135.562	35.0 135.5	NA	NA	NA
S_0302	000360-2.1_	2007-12-18	2007	Dec	7	Effects_of_application_of_manure_on_soybean_yields_and_soil_chemical_properties	35.00.54	135.33.42	amarube,_kameoka,_KYOTO	non-rhizosphere	Grey_Lowland_soils	tatara_series	7.2	0.1	2.5	0.21	966.5	Soybean	NA	NA	NA	Soybean	transplanting	2007-06-13	11.9048	35.015	135.562	35.0 135.5	NA	NA	NA
S_0303	000360-1.1*	2007-12-18	2007	Dec	7	Effects_of_application_of_manure_on_soybean_yields_and_soil_chemical_properties	35.00.54	135.33.42	amarube,_kameoka,_KYOTO	non-rhizosphere	Grey_Lowland_soils	tatara_series	7.3	0.1	3.03	0.29	794.9	Soybean	NA	NA	NA	Soybean	transplanting	2007-06-13	10.4483	35.015	135.562	35.0 135.5	NA	NA	NA
S_0304	000357-3.1_	2007-12-18	2007	Dec	7	Effects_of_application_of_manure_on_soybean_yields_and_soil_chemical_properties	35.00.54	135.33.42	amarube,_kameoka,_KYOTO	non-rhizosphere	Grey_Lowland_soils	tatara_series	7.2	0.1	1.46	0.14	716.7	Soybean	NA	NA	NA	Soybean	transplanting	2007-06-13	10.4286	35.015	135.562	35.0 135.5	NA	NA	NA
S_0305	000374-a_	2006-01-23	2006	Jan	6	Custom_cultivation_of_cabbage	35.12.12	139.37.53	Yokosuka	non-rhizosphere	Andosols	upland	5.5	0.2	6.74	0.6	375.9	Cabbage	25.8	9.7	15.8	Cabbage	transplanting	2006-10-04	11.2333	35.2033	139.631	35.2 139.6	NA	NA	NA
S_0306	000372-b*	2006-09-25	2006	Sep	6	Custom_cultivation_of_cabbage	35.12.12	139.37.53	Yokosuka	non-rhizosphere	Andosols	upland	5.5	0.2	6.74	0.6	375.9	Cabbage	25.8	9.7	15.8	Cabbage	transplanting	2006-10-04	11.2333	35.2033	139.631	35.2 139.6	NA	NA	NA
S_0307	000372-a_	2006-09-25	2006	Sep	6	Custom_cultivation_of_cabbage	35.12.12	139.37.53	Yokosuka	non-rhizosphere	Grey_Lowland_soils	tatara_series	7.3	0.1	1.72	0.16	761	Soybean	0.35	NA	NA	Cabbage	transplanting	2006-10-04	10.75	35.2033	139.631	35.2 139.6	NA	NA	NA
S_0308	000369-3.1_	2007-12-18	2007	Dec	7	Effects_of_application_of_manure_on_soybean_yields_and_soil_chemical_properties	35.00.54	135.33.42	amarube,_kameoka,_KYOTO	non-rhizosphere	Grey_Lowland_soils	tatara_series	7.4	0.1	1.6	0.14	711.5	Soybean	0.35	NA	NA	Soybean	transplanting	2007-06-13	11.4286	35.015	135.562	35.0 135.5	NA	NA	NA
S_0309	000369-2.1_	2007-12-18	2007	Dec	7	Effects_of_application_of_manure_on_soybean_yields_and_soil_chemical_properties	35.00.54	135.33.42	amarube,_kameoka,_KYOTO	non-rhizosphere	Grey_Lowland_soils	tatara_series	7.2	0.1	1.66	0.14	684.5	Soybean	0.35	NA	NA	Soybean	transplanting	2007-06-13	11.8571	35.015	135.562	35.0 135.5	NA	NA	NA
S_0310	000369-1.1*	2007-12-18	2007	Dec	7	Effects_of_application_of_manure_on_soybean_yields_and_soil_chemical_properties	35.00.54	135.33.42	amarube,_kameoka,_KYOTO	non-rhizosphere	Grey_Lowland_soils	tatara_series	7.4	0.1	2.49	0.21	1124.5	Soybean	NA	NA	NA	Soybean	transplanting	2007-06-13	11.8571	35.015	135.562	35.0 135.5	NA	NA	NA
S_0311	000366-3.1_	2007-12-18	2007	Dec	7	Effects_of_application_of_manure_on_soybean_yields_and_soil_chemical_properties	35.00.54	135.33.42	amarube,_kameoka,_KYOTO	non-rhizosphere	Grey_Lowland_soils	tatara_series	7.4	0.1	2.07	0.18	963.7	Soybean	NA	NA	NA	Soybean	transplanting	2007-06-13	11.5	35.015	135.562	35.0 135.5	NA	NA	NA
S_0312	000366-2.1_	2007-12-18	2007	Dec	7	Effects_of_application_of_manure_on_soybean_yields_and_soil_chemical_properties	35.00.54	135.33.42	amarube,_kameoka,_KYOTO	non-rhizosphere	Grey_Lowland_soils	tatara_series	7.3	0.1	2.56	0.21	907	Soybean	NA	NA	NA	Soybean	transplanting	2007-06-13	12.1905	35.015	135.562	35.0 135.5	NA	NA	NA
S_0313	000382-a*	2007-05-08	2007	May	7	Custom_cultivation_of_cabbage	39.34.51	140.11.49	Akita	non-rhizosphere	Andosols	upland	6.4	0.1	4.3	0.32	312.2	Cabbage	20	24	20	NA	transplanting	2007-08-09	13.4375	39.5808	140.197	39.5 140.1	NA	NA	NA
S_0314	000380-2*	2007-09-11	2007	Sep	7	Custom_cultivation_of_cabbage	40.18.30	141.23.40	Karumai	non-rhizosphere	Andosols	upland	6.4	0.1	4.3	0.32	312.2	Cabbage	20	24	20	Cabbage	transplanting	2007-06-14	13.4375	40.3083	141.394	40.3 141.3	NA	NA	NA
S_0315	000380-1_	2007-09-11	2007	Sep	7	Custom_cultivation_of_cabbage	40.18.30	141.23.40	Karumai	non-rhizosphere	Andosols	upland	6.5	0.1	4.38	0.33	290.7	Cabbage	20	24	20	Cabbage	transplanting	2007-06-14	13.2727	40.3083	141.394	40.3 141.3	NA	NA	NA
S_0316	000378-2*	2007-06-05	2007	Jun	7	Custom_cultivation_of_cabbage	40.18.30	141.23.40	Karumai	non-rhizosphere	Andosols	upland	6.5	0.1	4.38	0.33	290.7	Cabbage	20	24	20	Cabbage	transplanting	2007-06-14	13.2727	40.3083	141.394	40.3 141.3	NA	NA	NA
S_0317	000378-1_	2007-06-05	2007	Jun	7	Custom_cultivation_of_cabbage	40.18.30	141.23.40	Karumai	non-rhizosphere	Andosols	upland	6.5	0.05	4.11	0.3	266.6	Cabbage	20	24	20	Cabbage	transplanting	2007-06-14	13.7	40.3083	141.394	40.3 141.3	NA	NA	NA
S_0318	000376-2*	2007-05-09	2007	May	7	Custom_cultivation_of_cabbage	40.18.30	141.23.40	Karumai	non-rhizosphere	Andosols	upland	6.5	0.05	4.11	0.3	266.6	Cabbage	20	24	20	Cabbage	transplanting	2007-06-14	13.7	40.3083	141.394	40.3 141.3	NA	NA	NA
S_0319	000376-1_	2007-05-09	2007	May	7	Custom_cultivation_of_cabbage	40.18.30	141.23.40	Karumai	non-rhizosphere	Andosols	upland	5.7	0.1	6.91	0.6	386.3	Cabbage	25.8	9.7	15.8	Cabbage	transplanting	2007-06-14	11.5167	40.3083	141.394	40.3 141.3	NA	NA	NA
S_0320	000374-b*	2006-09-25	2006	Sep	6	Custom_cultivation_of_cabbage	35.12.12	139.37.53	Yokosuka	non-rhizosphere	Andosols	upland	5.7	0.1	6.91	0.6	386.3	Cabbage	25.8	9.7	15.8	Cabbage	transplanting	2006-10-04	11.5167	35.2033	139.631	35.2 139.6	NA	NA	NA
S_0321	000390-a_	2007-05-28	2007	May	7	Custom_cultivation_of_cabbage	36.29.33	138.29.10	Tsumagoi	non-rhizosphere	Andosols	upland	NA	NA	NA	NA	NA	Cabbage	17	17	17	NA	transplanting	2007-07-03	NA	36.4925	138.486	36.4 138.4	NA	NA	NA
S_0322	000388-b*	2007-05-28	2007	May	7	Custom_cultivation_of_cabbage	36.29.33	138.29.10	Tsumagoi	non-rhizosphere	Andosols	upland	6.1	0.1	9.8	0.6	136.5	Cabbage	17	17	17	NA	transplanting	2007-07-03	16.3333	36.4925	138.486	36.4 138.4	NA	NA	NA
S_0323	000388-a_	2007-05-28	2007	May	7	Custom_cultivation_of_cabbage	36.29.33	138.29.10	Tsumagoi	non-rhizosphere	Non-allophanic_Andosols	upland	6.1	0	5.7	0.36	191.7	Cabbage	23	22	23	NA	transplanting	2007-07-03	15.8333	36.4925	138.486	36.4 138.4	NA	NA	NA
S_0324	000386-b_	2007-10-24	2007	Oct	7	Custom_cultivation_of_cabbage	39.34.51	140.11.49	Akita	non-rhizosphere	Non-allophanic_Andosols	upland	6.1	0	5.7	0.36	191.7	Cabbage	23	22	23	NA	transplanting	2007-08-09	15.8333	39.5808	140.197	39.5 140.1	NA	NA	NA
S_0325	000386-a*	2007-10-24	2007	Oct	7	Custom_cultivation_of_cabbage	39.34.51	140.11.49	Akita	non-rhizosphere	Non-allophanic_Andosols	upland	6.1	0.1	5.65	0.37	198.4	Cabbage	23	22	23	NA	transplanting	2007-08-09	15.2703	39.5808	140.197	39.5 140.1	NA	NA	NA
S_0326	000384-b_	2007-07-24	2007	Jul	7	Custom_cultivation_of_cabbage	39.34.51	140.11.49	Akita	non-rhizosphere	Non-allophanic_Andosols	upland	6.1	0.1	5.65	0.37	198.4	Cabbage	23	22	23	NA	transplanting	2007-08-09	15.2703	39.5808	140.197	39.5 140.1	NA	NA	NA
S_0327	000384-a*	2007-07-24	2007	Jul	7	Custom_cultivation_of_cabbage	39.34.51	140.11.49	Akita	non-rhizosphere	Non-allophanic_Andosols	upland	6.1	0.03	5.77	0.4	189.1	Cabbage	23	22	23	NA	transplanting	2007-08-09	14.425	39.5808	140.197	39.5 140.1	NA	NA	NA
S_0328	000382-b_	2007-05-08	2007	May	7	Custom_cultivation_of_cabbage	39.34.51	140.11.49	Akita	non-rhizosphere	Non-allophanic_Andosols	upland	6.1	0.03	5.77	0.4	189.1	Cabbage	23	22	23	NA	transplanting	2007-08-09	14.425	39.5808	140.197	39.5 140.1	NA	NA	NA
S_0329	000398-a*	2007-06-13	2007	Jun	7	Custom_cultivation_of_cabbage	34.40.08	136.27.26	Tsu	non-rhizosphere	Grey_Lowland_soils	upland	5.68	0.112	0.81	0.14	866.602	Cabbage	53	24	33	NA	transplanting	2007-02-22	5.78571	34.6689	136.457	34.6 136.4	NA	NA	NA
S_0330	000396-b_	2007-02-08	2007	Feb	7	Custom_cultivation_of_cabbage	34.40.08	136.27.26	Tsu	non-rhizosphere	Grey_Lowland_soils	upland	5.68	0.112	0.81	0.14	866.602	Cabbage	53	24	33	NA	transplanting	2007-02-22	5.78571	34.6689	136.457	34.6 136.4	NA	NA	NA
S_0331	000396-a*	2007-02-08	2007	Feb	7	Custom_cultivation_of_cabbage	34.40.08	136.27.26	Tsu	non-rhizosphere	Andosols	upland	6.2	0.1	9.94	0.61	195.5	Cabbage	17	17	17	NA	transplanting	2007-02-22	16.2951	34.6689	136.457	34.6 136.4	NA	NA	NA
S_0332	000394-b*	2007-09-28	2007	Sep	7	Custom_cultivation_of_cabbage	36.29.33	138.29.10	Tsumagoi	non-rhizosphere	Andosols	upland	6.2	0.1	9.94	0.61	195.5	Cabbage	17	17	17	NA	transplanting	2007-07-03	16.2951	36.4925	138.486	36.4 138.4	NA	NA	NA
S_0333	000394-a_	2007-09-28	2007	Sep	7	Custom_cultivation_of_cabbage	36.29.33	138.29.10	Tsumagoi	non-rhizosphere	Andosols	upland	6.1	0.1	9.6	0.59	193.3	Cabbage	17	17	17	NA	transplanting	2007-07-03	16.2712	36.4925	138.486	36.4 138.4	NA	NA	NA
S_0334	000392-b*	2007-09-28	2007	Sep	7	Custom_cultivation_of_cabbage	36.29.33	138.29.10	Tsumagoi	non-rhizosphere	Andosols	upland	6.1	0.1	9.6	0.59	193.3	Cabbage	17	17	17	NA	transplanting	2007-07-03	16.2712	36.4925	138.486	36.4 138.4	NA	NA	NA
S_0335	000392-a_	2007-09-28	2007	Sep	7	Custom_cultivation_of_cabbage	36.29.33	138.29.10	Tsumagoi	non-rhizosphere	Andosols	upland	6.2	0.1	9.48	0.58	162.5	Cabbage	17	17	17	NA	transplanting	2007-07-03	16.3448	36.4925	138.486	36.4 138.4	NA	NA	NA
S_0336	000390-b*	2007-05-28	2007	May	7	Custom_cultivation_of_cabbage	36.29.33	138.29.10	Tsumagoi	non-rhizosphere	Andosols	upland	6.2	0.09	9.48	0.6	162.5	Cabbage	17	17	17	NA	transplanting	2007-07-03	15.8	36.4925	138.486	36.4 138.4	NA	NA	NA
S_0337	000406-a_	2007-05-16	2007	May	7	Custom_cultivation_of_cabbage	35.12.12	139.37.53	Yokosuka	non-rhizosphere	Andosols	upland	5.6	0.2	6.78	0.62	36.8	Cabbage	7.2	1.6	4.8	Cabbage	transplanting	2007-02-17	10.9355	35.2033	139.631	35.2 139.6	NA	NA	NA
S_0338	000404-b*	2007-02-16	2007	Feb	7	Custom_cultivation_of_cabbage	35.12.12	139.37.53	Yokosuka	non-rhizosphere	Andosols	upland	5.6	0.2	6.78	0.62	36.8	Cabbage	7.2	1.6	4.8	Cabbage	transplanting	2007-02-17	10.9355	35.2033	139.631	35.2 139.6	NA	NA	NA
S_0339	000404-a_	2007-02-16	2007	Feb	7	Custom_cultivation_of_cabbage	35.12.12	139.37.53	Yokosuka	non-rhizosphere	Andosols	upland	7.385	0.283	4.79	0.32	607.318	Cabbage	20	18	19	Cabbage	transplanting	2007-02-17	14.9688	35.2033	139.631	35.2 139.6	NA	NA	NA
S_0340	000402-b*	2007-06-13	2007	Jun	7	Custom_cultivation_of_cabbage	34.39.29	136.22.43	Tsu	non-rhizosphere	Andosols	upland	7.385	0.283	4.79	0.32	607.318	Cabbage	20	18	19	NA	transplanting	2007-03-04	14.9688	34.6581	136.379	34.6 136.3	NA	NA	NA
S_0341	000402-a_	2007-06-13	2007	Jun	7	Custom_cultivation_of_cabbage	34.39.29	136.22.43	Tsu	non-rhizosphere	Andosols	upland	7.585	0.186383	4.72	0.31	581.215	Cabbage	20	18	19	NA	transplanting	2007-03-04	15.2258	34.6581	136.379	34.6 136.3	NA	NA	NA
S_0342	000400-b*	2007-02-13	2007	Feb	7	Custom_cultivation_of_cabbage	34.39.29	136.22.43	Tsu	non-rhizosphere	Andosols	upland	7.585	0.186383	4.72	0.31	581.215	Cabbage	20	18	19	NA	transplanting	2007-03-04	15.2258	34.6581	136.379	34.6 136.3	NA	NA	NA
S_0343	000400-a_	2007-02-13	2007	Feb	7	Custom_cultivation_of_cabbage	34.39.29	136.22.43	Tsu	non-rhizosphere	Grey_Lowland_soils	upland	5.05	0.18195	0.8	0.11	622.476	Cabbage	53	24	33	NA	transplanting	2007-03-04	7.27273	34.6581	136.379	34.6 136.3	NA	NA	NA
S_0344	000398-b_	2007-06-13	2007	Jun	7	Custom_cultivation_of_cabbage	34.40.08	136.27.26	Tsu	non-rhizosphere	Grey_Lowland_soils	upland	5.05	0.18195	0.8	0.11	622.476	Cabbage	53	24	33	NA	transplanting	2007-02-22	7.27273	34.6689	136.457	34.6 136.4	NA	NA	NA
S_0345	000414-1.1*	2007-05-14	2007	May	7	Effect_of_soil_type_and_organic_matter_application_on_soil_microbial_community	36.01.40	140.06.01	artificial_concrete_framed_field_(3-1-1_Kannondai,_Tsukuba,_Ibaraki)	non-rhizosphere	Andosols	upland	5.7	NA	5.44	0.43	531.3	Sweet_corn	6	0	0	Sweet_corn	seeding	2007-05-24	12.6512	36.0278	140.1	36.0 140.1	NA	NA	NA
S_0346	000410-2.1_	2007-05-14	2007	May	7	Effect_of_soil_type_and_organic_matter_application_on_soil_microbial_community	36.01.40	140.06.01	artificial_concrete_framed_field_(3-1-1_Kannondai,_Tsukuba,_Ibaraki)	non-rhizosphere	Andosols	upland	5.5	NA	5.01	0.39	279.5	Sweet_corn	10.5	1.1	0.1	Sweet_corn	seeding	2007-05-24	12.8462	36.0278	140.1	36.0 140.1	NA	NA	NA
S_0347	000409-2.1_	2007-05-14	2007	May	7	Effect_of_soil_type_and_organic_matter_application_on_soil_microbial_community	36.01.40	140.06.01	artificial_concrete_framed_field_(3-1-1_Kannondai,_Tsukuba,_Ibaraki)	non-rhizosphere	Andosols	upland	5.4	NA	4.95	0.37	233.5	Sweet_corn	15	15	15	Sweet_corn	seeding	2007-05-24	13.3784	36.0278	140.1	36.0 140.1	NA	NA	NA
S_0348	000408-2.1_	2007-05-14	2007	May	7	Effect_of_soil_type_and_organic_matter_application_on_soil_microbial_community	36.01.40	140.06.01	artificial_concrete_framed_field_(3-1-1_Kannondai,_Tsukuba,_Ibaraki)	non-rhizosphere	Andosols	upland	6	NA	5.27	0.41	532.9	Sweet_corn	6	0	0	Sweet_corn	seeding	2007-05-24	12.8537	36.0278	140.1	36.0 140.1	NA	NA	NA
S_0349	000410-1.1*	2007-05-14	2007	May	7	Effect_of_soil_type_and_organic_matter_application_on_soil_microbial_community	36.01.40	140.06.01	artificial_concrete_framed_field_(3-1-1_Kannondai,_Tsukuba,_Ibaraki)	non-rhizosphere	Andosols	upland	5.7	NA	5.49	0.42	271.5	Sweet_corn	10.5	1.1	0.1	Sweet_corn	seeding	2007-05-24	13.0714	36.0278	140.1	36.0 140.1	NA	NA	NA
S_0350	000409-1.1*	2007-05-14	2007	May	7	Effect_of_soil_type_and_organic_matter_application_on_soil_microbial_community	36.01.40	140.06.01	artificial_concrete_framed_field_(3-1-1_Kannondai,_Tsukuba,_Ibaraki)	non-rhizosphere	Andosols	upland	5.5	NA	5.05	0.37	221.1	Sweet_corn	15	15	15	Sweet_corn	seeding	2007-05-24	13.6486	36.0278	140.1	36.0 140.1	NA	NA	NA
S_0351	000408-1.1*	2007-05-14	2007	May	7	Effect_of_soil_type_and_organic_matter_application_on_soil_microbial_community	36.01.40	140.06.01	artificial_concrete_framed_field_(3-1-1_Kannondai,_Tsukuba,_Ibaraki)	non-rhizosphere	Andosols	upland	5.5	0.2	6.85	0.62	41	Cabbage	7.2	1.6	4.8	Sweet_corn	seeding	2007-05-24	11.0484	36.0278	140.1	36.0 140.1	NA	NA	NA
S_0352	000406-b*	2007-02-16	2007	Feb	7	Custom_cultivation_of_cabbage	35.12.12	139.37.53	Yokosuka	non-rhizosphere	Andosols	upland	5.5	0.2	6.85	0.62	41	Cabbage	7.2	1.6	4.8	Cabbage	transplanting	2007-02-17	11.0484	35.2033	139.631	35.2 139.6	NA	NA	NA
S_0353	000422-1.1_	2007-05-14	2007	May	7	Effect_of_soil_type_and_organic_matter_application_on_soil_microbial_community	36.01.40	140.06.01	artificial_concrete_framed_field_(3-1-1_Kannondai,_Tsukuba,_Ibaraki)	non-rhizosphere	Grey_Lowland_soils	upland	5.8	NA	1.43	0.14	680.2	Sweet_corn	10.5	1.1	0.1	Sweet_corn	seeding	2007-05-24	10.2143	36.0278	140.1	36.0 140.1	NA	NA	NA
S_0354	000421-1.1*	2007-05-14	2007	May	7	Effect_of_soil_type_and_organic_matter_application_on_soil_microbial_community	36.01.40	140.06.01	artificial_concrete_framed_field_(3-1-1_Kannondai,_Tsukuba,_Ibaraki)	non-rhizosphere	Grey_Lowland_soils	upland	5.7	NA	1.18	0.11	595.7	Sweet_corn	15	15	15	Sweet_corn	seeding	2007-05-24	10.7273	36.0278	140.1	36.0 140.1	NA	NA	NA
S_0355	000420-1.1*	2007-05-14	2007	May	7	Effect_of_soil_type_and_organic_matter_application_on_soil_microbial_community	36.01.40	140.06.01	artificial_concrete_framed_field_(3-1-1_Kannondai,_Tsukuba,_Ibaraki)	non-rhizosphere	Yellow_soils	upland	5.9	NA	1.36	0.13	941.5	Sweet_corn	6	0	0	Sweet_corn	seeding	2007-05-24	10.4615	36.0278	140.1	36.0 140.1	NA	NA	NA
S_0356	000416-2.1*	2007-05-14	2007	May	7	Effect_of_soil_type_and_organic_matter_application_on_soil_microbial_community	36.01.40	140.06.01	artificial_concrete_framed_field_(3-1-1_Kannondai,_Tsukuba,_Ibaraki)	non-rhizosphere	Yellow_soils	upland	5.5	NA	1.52	0.14	586.5	Sweet_corn	10.5	1.1	0.1	Sweet_corn	seeding	2007-05-24	10.8571	36.0278	140.1	36.0 140.1	NA	NA	NA
S_0357	000415-2.1*	2007-05-14	2007	May	7	Effect_of_soil_type_and_organic_matter_application_on_soil_microbial_community	36.01.40	140.06.01	artificial_concrete_framed_field_(3-1-1_Kannondai,_Tsukuba,_Ibaraki)	non-rhizosphere	Yellow_soils	upland	5.4	NA	1.14	0.1	485.1	Sweet_corn	15	15	15	Sweet_corn	seeding	2007-05-24	11.4	36.0278	140.1	36.0 140.1	NA	NA	NA
S_0358	000414-2.1_	2007-05-14	2007	May	7	Effect_of_soil_type_and_organic_matter_application_on_soil_microbial_community	36.01.40	140.06.01	artificial_concrete_framed_field_(3-1-1_Kannondai,_Tsukuba,_Ibaraki)	non-rhizosphere	Yellow_soils	upland	5.9	NA	1.36	0.13	941.5	Sweet_corn	6	0	0	Sweet_corn	seeding	2007-05-24	10.4615	36.0278	140.1	36.0 140.1	NA	NA	NA
S_0359	000416-1.1_	2007-05-14	2007	May	7	Effect_of_soil_type_and_organic_matter_application_on_soil_microbial_community	36.01.40	140.06.01	artificial_concrete_framed_field_(3-1-1_Kannondai,_Tsukuba,_Ibaraki)	non-rhizosphere	Yellow_soils	upland	5.5	NA	1.52	0.14	586.5	Sweet_corn	10.5	1.1	0.1	Sweet_corn	seeding	2007-05-24	10.8571	36.0278	140.1	36.0 140.1	NA	NA	NA
S_0360	000415-1.1_	2007-05-14	2007	May	7	Effect_of_soil_type_and_organic_matter_application_on_soil_microbial_community	36.01.40	140.06.01	artificial_concrete_framed_field_(3-1-1_Kannondai,_Tsukuba,_Ibaraki)	non-rhizosphere	Yellow_soils	upland	5.4	NA	1.14	0.1	485.1	Sweet_corn	15	15	15	Sweet_corn	seeding	2007-05-24	11.4	36.0278	140.1	36.0 140.1	NA	NA	NA
S_0361	000427-2.1*	2007-05-14	2007	May	7	Effect_of_soil_type_and_organic_matter_application_on_soil_microbial_community	36.01.40	140.06.01	artificial_concrete_framed_field_(3-1-1_Kannondai,_Tsukuba,_Ibaraki)	non-rhizosphere	Andosols	upland	5.8	NA	3.43	0.29	205.1	Sweet_corn	15	15	15	Sweet_corn	seeding	2007-05-24	11.8276	36.0278	140.1	36.0 140.1	NA	NA	NA
S_0362	000426-2.1_	2007-05-14	2007	May	7	Effect_of_soil_type_and_organic_matter_application_on_soil_microbial_community	36.01.40	140.06.01	artificial_concrete_framed_field_(3-1-1_Kannondai,_Tsukuba,_Ibaraki)	non-rhizosphere	Andosols	upland	6.7	NA	3.74	0.33	619.1	Sweet_corn	6	0	0	Sweet_corn	seeding	2007-05-24	11.3333	36.0278	140.1	36.0 140.1	NA	NA	NA
S_0363	000428-1.1*	2007-05-14	2007	May	7	Effect_of_soil_type_and_organic_matter_application_on_soil_microbial_community	36.01.40	140.06.01	artificial_concrete_framed_field_(3-1-1_Kannondai,_Tsukuba,_Ibaraki)	non-rhizosphere	Andosols	upland	6.4	NA	3.85	0.33	266.4	Sweet_corn	10.5	1.1	0.1	Sweet_corn	seeding	2007-05-24	11.6667	36.0278	140.1	36.0 140.1	NA	NA	NA
S_0364	000427-1.1_	2007-05-14	2007	May	7	Effect_of_soil_type_and_organic_matter_application_on_soil_microbial_community	36.01.40	140.06.01	artificial_concrete_framed_field_(3-1-1_Kannondai,_Tsukuba,_Ibaraki)	non-rhizosphere	Andosols	upland	6.3	NA	3.28	0.27	219.1	Sweet_corn	15	15	15	Sweet_corn	seeding	2007-05-24	12.1481	36.0278	140.1	36.0 140.1	NA	NA	NA
S_0365	000426-1.1*	2007-05-14	2007	May	7	Effect_of_soil_type_and_organic_matter_application_on_soil_microbial_community	36.01.40	140.06.01	artificial_concrete_framed_field_(3-1-1_Kannondai,_Tsukuba,_Ibaraki)	non-rhizosphere	Grey_Lowland_soils	upland	6.1	NA	1.39	0.14	1215.9	Sweet_corn	6	0	0	Sweet_corn	seeding	2007-05-24	9.92857	36.0278	140.1	36.0 140.1	NA	NA	NA
S_0366	000422-2.1*	2007-05-14	2007	May	7	Effect_of_soil_type_and_organic_matter_application_on_soil_microbial_community	36.01.40	140.06.01	artificial_concrete_framed_field_(3-1-1_Kannondai,_Tsukuba,_Ibaraki)	non-rhizosphere	Grey_Lowland_soils	upland	5.8	NA	1.43	0.14	680.2	Sweet_corn	10.5	1.1	0.1	Sweet_corn	seeding	2007-05-24	10.2143	36.0278	140.1	36.0 140.1	NA	NA	NA
S_0367	000421-2.1_	2007-05-14	2007	May	7	Effect_of_soil_type_and_organic_matter_application_on_soil_microbial_community	36.01.40	140.06.01	artificial_concrete_framed_field_(3-1-1_Kannondai,_Tsukuba,_Ibaraki)	non-rhizosphere	Grey_Lowland_soils	upland	5.7	NA	1.18	0.11	595.7	Sweet_corn	15	15	15	Sweet_corn	seeding	2007-05-24	10.7273	36.0278	140.1	36.0 140.1	NA	NA	NA
S_0368	000420-2.1_	2007-05-14	2007	May	7	Effect_of_soil_type_and_organic_matter_application_on_soil_microbial_community	36.01.40	140.06.01	artificial_concrete_framed_field_(3-1-1_Kannondai,_Tsukuba,_Ibaraki)	non-rhizosphere	Grey_Lowland_soils	upland	6.1	NA	1.39	0.14	1215.9	Sweet_corn	6	0	0	Sweet_corn	seeding	2007-05-24	9.92857	36.0278	140.1	36.0 140.1	NA	NA	NA
S_0369	000438-1.1*	2007-09-18	2007	Sep	7	Effect_of_soil_type_and_organic_matter_application_on_soil_microbial_community	36.01.40	140.06.01	artificial_concrete_framed_field_(3-1-1_Kannondai,_Tsukuba,_Ibaraki)	non-rhizosphere	Andosols	upland	5.7	NA	5.38	0.56	677.1	Sweet_corn	6	0	0	Sweet_corn	seeding	2007-05-24	9.60714	36.0278	140.1	36.0 140.1	NA	NA	NA
S_0370	000434-2.1_	2007-09-18	2007	Sep	7	Effect_of_soil_type_and_organic_matter_application_on_soil_microbial_community	36.01.40	140.06.01	artificial_concrete_framed_field_(3-1-1_Kannondai,_Tsukuba,_Ibaraki)	non-rhizosphere	Andosols	upland	5.4	NA	5.12	0.51	331.6	Sweet_corn	10.5	1.1	0.1	Sweet_corn	seeding	2007-05-24	10.0392	36.0278	140.1	36.0 140.1	NA	NA	NA
S_0371	000433-2.1*	2007-09-18	2007	Sep	7	Effect_of_soil_type_and_organic_matter_application_on_soil_microbial_community	36.01.40	140.06.01	artificial_concrete_framed_field_(3-1-1_Kannondai,_Tsukuba,_Ibaraki)	non-rhizosphere	Andosols	upland	5.2	NA	5.1	0.47	276.4	Sweet_corn	15	15	15	Sweet_corn	seeding	2007-05-24	10.8511	36.0278	140.1	36.0 140.1	NA	NA	NA
S_0372	000432-2.1*	2007-09-18	2007	Sep	7	Effect_of_soil_type_and_organic_matter_application_on_soil_microbial_community	36.01.40	140.06.01	artificial_concrete_framed_field_(3-1-1_Kannondai,_Tsukuba,_Ibaraki)	non-rhizosphere	Andosols	upland	6.2	NA	5.55	0.49	816.4	Sweet_corn	6	NA	NA	Sweet_corn	seeding	2007-05-24	11.3265	36.0278	140.1	36.0 140.1	NA	NA	NA
S_0373	000434-1.1*	2007-09-18	2007	Sep	7	Effect_of_soil_type_and_organic_matter_application_on_soil_microbial_community	36.01.40	140.06.01	artificial_concrete_framed_field_(3-1-1_Kannondai,_Tsukuba,_Ibaraki)	non-rhizosphere	Andosols	upland	5.7	NA	5.48	0.45	326.7	Sweet_corn	10.5	1.1	0.1	Sweet_corn	seeding	2007-05-24	12.1778	36.0278	140.1	36.0 140.1	NA	NA	NA
S_0374	000433-1.1*	2007-09-18	2007	Sep	7	Effect_of_soil_type_and_organic_matter_application_on_soil_microbial_community	36.01.40	140.06.01	artificial_concrete_framed_field_(3-1-1_Kannondai,_Tsukuba,_Ibaraki)	non-rhizosphere	Andosols	upland	5.3	NA	5.19	0.41	275.4	Sweet_corn	15	15	15	Sweet_corn	seeding	2007-05-24	12.6585	36.0278	140.1	36.0 140.1	NA	NA	NA
S_0375	000432-1.1*	2007-09-18	2007	Sep	7	Effect_of_soil_type_and_organic_matter_application_on_soil_microbial_community	36.01.40	140.06.01	artificial_concrete_framed_field_(3-1-1_Kannondai,_Tsukuba,_Ibaraki)	non-rhizosphere	Andosols	upland	6	NA	3.73	0.33	450.2	Sweet_corn	6	0	0	Sweet_corn	seeding	2007-05-24	11.303	36.0278	140.1	36.0 140.1	NA	NA	NA
S_0376	000428-2.1_	2007-05-14	2007	May	7	Effect_of_soil_type_and_organic_matter_application_on_soil_microbial_community	36.01.40	140.06.01	artificial_concrete_framed_field_(3-1-1_Kannondai,_Tsukuba,_Ibaraki)	non-rhizosphere	Andosols	upland	5.9	NA	3.79	0.33	235.9	Sweet_corn	10.5	1.1	0.1	Sweet_corn	seeding	2007-05-24	11.4848	36.0278	140.1	36.0 140.1	NA	NA	NA
S_0377	000446-1.1*	2007-09-18	2007	Sep	7	Effect_of_soil_type_and_organic_matter_application_on_soil_microbial_community	36.01.40	140.06.01	artificial_concrete_framed_field_(3-1-1_Kannondai,_Tsukuba,_Ibaraki)	non-rhizosphere	Grey_Lowland_soils	upland	5.7	NA	1.6	0.15	669.3	Sweet_corn	10.5	1.1	0.1	Sweet_corn	seeding	2007-05-24	10.6667	36.0278	140.1	36.0 140.1	NA	NA	NA
S_0378	000445-1.1*	2007-09-18	2007	Sep	7	Effect_of_soil_type_and_organic_matter_application_on_soil_microbial_community	36.01.40	140.06.01	artificial_concrete_framed_field_(3-1-1_Kannondai,_Tsukuba,_Ibaraki)	non-rhizosphere	Grey_Lowland_soils	upland	5.5	NA	1.07	0.1	502.5	Sweet_corn	15	15	15	Sweet_corn	seeding	2007-05-24	10.7	36.0278	140.1	36.0 140.1	NA	NA	NA
S_0379	000444-1.1*	2007-09-18	2007	Sep	7	Effect_of_soil_type_and_organic_matter_application_on_soil_microbial_community	36.01.40	140.06.01	artificial_concrete_framed_field_(3-1-1_Kannondai,_Tsukuba,_Ibaraki)	non-rhizosphere	Yellow_soils	upland	5.6	NA	1.45	0.14	1114.2	Sweet_corn	6	0	0	Sweet_corn	seeding	2007-05-24	10.3571	36.0278	140.1	36.0 140.1	NA	NA	NA
S_0380	000440-2.1*	2007-09-18	2007	Sep	7	Effect_of_soil_type_and_organic_matter_application_on_soil_microbial_community	36.01.40	140.06.01	artificial_concrete_framed_field_(3-1-1_Kannondai,_Tsukuba,_Ibaraki)	non-rhizosphere	Yellow_soils	upland	5.3	NA	1.49	0.13	531.8	Sweet_corn	10.5	1.1	0.1	Sweet_corn	seeding	2007-05-24	11.4615	36.0278	140.1	36.0 140.1	NA	NA	NA
S_0381	000439-2.1*	2007-09-18	2007	Sep	7	Effect_of_soil_type_and_organic_matter_application_on_soil_microbial_community	36.01.40	140.06.01	artificial_concrete_framed_field_(3-1-1_Kannondai,_Tsukuba,_Ibaraki)	non-rhizosphere	Yellow_soils	upland	4.9	NA	1.08	0.1	566.9	Sweet_corn	15	15	15	Sweet_corn	seeding	2007-05-24	10.8	36.0278	140.1	36.0 140.1	NA	NA	NA
S_0382	000438-2.1*	2007-09-18	2007	Sep	7	Effect_of_soil_type_and_organic_matter_application_on_soil_microbial_community	36.01.40	140.06.01	artificial_concrete_framed_field_(3-1-1_Kannondai,_Tsukuba,_Ibaraki)	non-rhizosphere	Yellow_soils	upland	5.9	NA	1.4	0.13	1068.3	Sweet_corn	6	0	0	Sweet_corn	seeding	2007-05-24	10.7692	36.0278	140.1	36.0 140.1	NA	NA	NA
S_0383	000440-1.1*	2007-09-18	2007	Sep	7	Effect_of_soil_type_and_organic_matter_application_on_soil_microbial_community	36.01.40	140.06.01	artificial_concrete_framed_field_(3-1-1_Kannondai,_Tsukuba,_Ibaraki)	non-rhizosphere	Yellow_soils	upland	5.3	NA	1.56	0.14	654.7	Sweet_corn	10.5	1.1	0.1	Sweet_corn	seeding	2007-05-24	11.1429	36.0278	140.1	36.0 140.1	NA	NA	NA
S_0384	000439-1.1*	2007-09-18	2007	Sep	7	Effect_of_soil_type_and_organic_matter_application_on_soil_microbial_community	36.01.40	140.06.01	artificial_concrete_framed_field_(3-1-1_Kannondai,_Tsukuba,_Ibaraki)	non-rhizosphere	Yellow_soils	upland	5	NA	1.1	0.1	506	Sweet_corn	15	15	15	Sweet_corn	seeding	2007-05-24	11	36.0278	140.1	36.0 140.1	NA	NA	NA
S_0385	000451-2.1*	2007-09-18	2007	Sep	7	Effect_of_soil_type_and_organic_matter_application_on_soil_microbial_community	36.01.40	140.06.01	artificial_concrete_framed_field_(3-1-1_Kannondai,_Tsukuba,_Ibaraki)	non-rhizosphere	Andosols	upland	5.6	NA	3.37	0.28	220.7	Sweet_corn	15	15	15	Sweet_corn	seeding	2007-05-24	12.0357	36.0278	140.1	36.0 140.1	NA	NA	NA
S_0386	000450-2.1*	2007-09-18	2007	Sep	7	Effect_of_soil_type_and_organic_matter_application_on_soil_microbial_community	36.01.40	140.06.01	artificial_concrete_framed_field_(3-1-1_Kannondai,_Tsukuba,_Ibaraki)	non-rhizosphere	Andosols	upland	6.1	NA	3.7	0.33	632.5	Sweet_corn	6	0	0	Sweet_corn	seeding	2007-05-24	11.2121	36.0278	140.1	36.0 140.1	NA	NA	NA
S_0387	000452-2.1*	2007-09-18	2007	Sep	7	Effect_of_soil_type_and_organic_matter_application_on_soil_microbial_community	36.01.40	140.06.01	artificial_concrete_framed_field_(3-1-1_Kannondai,_Tsukuba,_Ibaraki)	non-rhizosphere	Andosols	upland	5.9	NA	3.79	0.32	248.7	Sweet_corn	10.5	1.1	0.1	Sweet_corn	seeding	2007-05-24	11.8438	36.0278	140.1	36.0 140.1	NA	NA	NA
S_0388	000451-2.1*	2007-09-18	2007	Sep	7	Effect_of_soil_type_and_organic_matter_application_on_soil_microbial_community	36.01.40	140.06.01	artificial_concrete_framed_field_(3-1-1_Kannondai,_Tsukuba,_Ibaraki)	non-rhizosphere	Andosols	upland	6.1	NA	3.22	0.27	216.4	Sweet_corn	15	15	15	Sweet_corn	seeding	2007-05-24	11.9259	36.0278	140.1	36.0 140.1	NA	NA	NA
S_0389	000450-1.1*	2007-09-18	2007	Sep	7	Effect_of_soil_type_and_organic_matter_application_on_soil_microbial_community	36.01.40	140.06.01	artificial_concrete_framed_field_(3-1-1_Kannondai,_Tsukuba,_Ibaraki)	non-rhizosphere	Grey_Lowland_soils	upland	6	NA	1.42	0.14	1198.4	Sweet_corn	6	0	0	Sweet_corn	seeding	2007-05-24	10.1429	36.0278	140.1	36.0 140.1	NA	NA	NA
S_0390	000446-2.1*	2007-09-18	2007	Sep	7	Effect_of_soil_type_and_organic_matter_application_on_soil_microbial_community	36.01.40	140.06.01	artificial_concrete_framed_field_(3-1-1_Kannondai,_Tsukuba,_Ibaraki)	non-rhizosphere	Grey_Lowland_soils	upland	5.5	NA	1.57	0.14	590.4	Sweet_corn	10.5	1.1	0.1	Sweet_corn	seeding	2007-05-24	11.2143	36.0278	140.1	36.0 140.1	NA	NA	NA
S_0391	000445-2.1*	2007-09-18	2007	Sep	7	Effect_of_soil_type_and_organic_matter_application_on_soil_microbial_community	36.01.40	140.06.01	artificial_concrete_framed_field_(3-1-1_Kannondai,_Tsukuba,_Ibaraki)	non-rhizosphere	Grey_Lowland_soils	upland	5.4	NA	1.18	0.11	511.3	Sweet_corn	15	15	15	Sweet_corn	seeding	2007-05-24	10.7273	36.0278	140.1	36.0 140.1	NA	NA	NA
S_0392	000444-2.1*	2007-09-18	2007	Sep	7	Effect_of_soil_type_and_organic_matter_application_on_soil_microbial_community	36.01.40	140.06.01	artificial_concrete_framed_field_(3-1-1_Kannondai,_Tsukuba,_Ibaraki)	non-rhizosphere	Grey_Lowland_soils	upland	6.2	NA	1.36	0.13	1284.5	Sweet_corn	6	NA	NA	Sweet_corn	seeding	2007-05-24	10.4615	36.0278	140.1	36.0 140.1	NA	NA	NA
S_0393	000462-a_	2007-06-13	2007	Jun	7	Custom_cultivation_of_cabbage	34.40.48	136.25.02	Tsu	non-rhizosphere	Andosols	upland	4.9	0	7.91	0.3	461.9	Cabbage	35	10	31	Cabbage	transplanting	2006-12-19	NA	34.68	136.417	34.6 136.4	NA	NA	NA
S_0394	000460-b*	2007-05-28	2007	May	7	Custom_cultivation_of_cabbage	34.40.48	136.25.02	Tsu	non-rhizosphere	Andosols	upland	4.9	0	7.91	0.3	461.9	Cabbage	35	10	31	Cabbage	transplanting	2006-12-19	NA	34.68	136.417	34.6 136.4	NA	NA	NA
S_0395	000460-a_	2007-05-28	2007	May	7	Custom_cultivation_of_cabbage	34.40.48	136.25.02	Tsu	non-rhizosphere	Andosols	upland	7	0.1	4.53	0.34	198.9	Cabbage	19.8	17	22.2	Cabbage	transplanting	2006-12-19	13.3235	34.68	136.417	34.6 136.4	NA	NA	NA
S_0396	000458-2_	2007-09-28	2007	Sep	7	Custom_cultivation_of_cabbage	36.30.31	138.28.51	Tsumagoi	non-rhizosphere	Andosols	upland	7	0.1	4.53	0.34	198.9	Cabbage	19.8	17	22.2	Cabbage	transplanting	2007-07-03	13.3235	36.5086	138.481	36.5 138.4	NA	NA	NA
S_0397	000458-1*	2007-09-28	2007	Sep	7	Custom_cultivation_of_cabbage	36.30.31	138.28.51	Tsumagoi	non-rhizosphere	Andosols	upland	7	0.1	4.65	0.35	114.5	Cabbage	19.8	17	22.2	Cabbage	transplanting	2007-07-03	13.2857	36.5086	138.481	36.5 138.4	NA	NA	NA
S_0398	000456-2_	2007-05-28	2007	May	7	Custom_cultivation_of_cabbage	36.30.31	138.28.51	Tsumagoi	non-rhizosphere	Andosols	upland	7	0.1	4.65	0.35	114.5	Cabbage	19.8	17	22.2	Cabbage	transplanting	2007-07-03	13.2857	36.5086	138.481	36.5 138.4	NA	NA	NA
S_0399	000456-1*	2007-05-28	2007	May	7	Custom_cultivation_of_cabbage	36.30.31	138.28.51	Tsumagoi	non-rhizosphere	Andosols	upland	6.1	NA	3.7	0.33	632.5	Sweet_corn	6	0	0	Cabbage	transplanting	2007-07-03	11.2121	36.5086	138.481	36.5 138.4	NA	NA	NA
S_0400	000452-2.1*	2007-09-18	2007	Sep	7	Effect_of_soil_type_and_organic_matter_application_on_soil_microbial_community	36.01.40	140.06.01	artificial_concrete_framed_field_(3-1-1_Kannondai,_Tsukuba,_Ibaraki)	non-rhizosphere	Andosols	upland	5.9	NA	3.79	0.32	248.7	Sweet_corn	10.5	1.1	0.1	Sweet_corn	seeding	2007-05-24	11.8438	36.0278	140.1	36.0 140.1	NA	NA	NA
S_0401	000470-a_	2007-02-08	2007	Feb	7	Effect_of_application_of_fulsulfamide_on_the_soil_micororganism_in_cabbage_field	34.37.52	136.29.25	Matsuzaka	non-rhizosphere	Andosols	upland	6	0.2	3.23	0.25	1908.3	Cabbage	42	28	18	Cabbage	transplanting	2007-02-27	12.92	34.6311	136.49	34.6 136.4	NA	NA	NA
S_0402	000468-b*	2007-02-08	2007	Feb	7	Effect_of_application_of_fulsulfamide_on_the_soil_micororganism_in_cabbage_field	34.37.52	136.29.25	Matsuzaka	non-rhizosphere	Andosols	upland	6	0.2	3.23	0.25	1908.3	Cabbage	42	28	18	Cabbage	transplanting	2007-02-27	12.92	34.6311	136.49	34.6 136.4	NA	NA	NA
S_0403	000468-a_	2007-06-13	2007	Jun	7	Effect_of_application_of_fulsulfamide_on_the_soil_micororganism_in_cabbage_field	34.37.52	136.29.25	Matsuzaka	non-rhizosphere	Andosols	upland	6.8	0.1	3.58	0.27	2122.2	Cabbage	42	28	18	Cabbage	transplanting	2007-02-27	13.2593	34.6311	136.49	34.6 136.4	NA	NA	NA
S_0404	000466-b*	2007-02-08	2007	Feb	7	Effect_of_application_of_fulsulfamide_on_the_soil_micororganism_in_cabbage_field	34.37.52	136.29.25	Matsuzaka	non-rhizosphere	Andosols	upland	6.8	0.1	3.58	0.27	2122.2	Cabbage	42	28	18	Cabbage	transplanting	2007-02-27	13.2593	34.6311	136.49	34.6 136.4	NA	NA	NA
S_0405	000466-a_	2007-02-08	2007	Feb	7	Effect_of_application_of_fulsulfamide_on_the_soil_micororganism_in_cabbage_field	34.37.52	136.29.25	Matsuzaka	non-rhizosphere	Andosols	upland	6.1	0.1	3.22	0.25	2159.6	Cabbage	42	28	18	Cabbage	transplanting	2007-02-27	12.88	34.6311	136.49	34.6 136.4	NA	NA	NA
S_0406	000464-b*	2007-02-08	2007	Feb	7	Effect_of_application_of_fulsulfamide_on_the_soil_micororganism_in_cabbage_field	34.37.52	136.29.25	Matsuzaka	non-rhizosphere	Andosols	upland	6.1	0.1	3.22	0.25	2159.6	Cabbage	42	28	18	Cabbage	transplanting	2007-02-27	12.88	34.6311	136.49	34.6 136.4	NA	NA	NA
S_0407	000464-a_	2007-02-08	2007	Feb	7	Effect_of_application_of_fulsulfamide_on_the_soil_micororganism_in_cabbage_field	34.37.52	136.29.25	Matsuzaka	non-rhizosphere	Andosols	upland	4.1	0.6	8.08	0.31	351.4	Cabbage	35	10	31	Cabbage	transplanting	2007-02-27	NA	34.6311	136.49	34.6 136.4	NA	NA	NA
S_0408	000462-b*	2007-06-13	2007	Jun	7	Custom_cultivation_of_cabbage	34.40.48	136.25.02	Tsu	non-rhizosphere	Andosols	upland	4.1	0.6	8.08	0.31	351.4	Cabbage	35	10	31	Cabbage	transplanting	2006-12-19	NA	34.68	136.417	34.6 136.4	NA	NA	NA
S_0409	000478-a_	2007-12-12	2007	Dec	7	Effect_of_application_of_fulsulfamide_on_the_soil_micororganism_in_cabbage_field	34.37.52	136.29.25	Matsuzaka	non-rhizosphere	Andosols	upland	5.7	0.3	3.1	0.24	2221.4	Cabbage	41	18	30	Cabbage	transplanting	2007-09-12	12.9167	34.6311	136.49	34.6 136.4	NA	NA	NA
S_0410	000476-b*	2007-12-12	2007	Dec	7	Effect_of_application_of_fulsulfamide_on_the_soil_micororganism_in_cabbage_field	34.37.52	136.29.25	Matsuzaka	non-rhizosphere	Andosols	upland	5.7	0.3	3.1	0.24	2221.4	Cabbage	41	18	30	Cabbage	transplanting	2007-09-12	12.9167	34.6311	136.49	34.6 136.4	NA	NA	NA
S_0411	000476-a_	2007-12-12	2007	Dec	7	Effect_of_application_of_fulsulfamide_on_the_soil_micororganism_in_cabbage_field	34.37.52	136.29.25	Matsuzaka	non-rhizosphere	Andosols	upland	6.8	0.1	3.39	0.25	2052.7	Cabbage	41	18	30	Cabbage	transplanting	2007-09-12	13.56	34.6311	136.49	34.6 136.4	NA	NA	NA
S_0412	000474-b*	2007-09-04	2007	Sep	7	Effect_of_application_of_fulsulfamide_on_the_soil_micororganism_in_cabbage_field	34.37.52	136.29.25	Matsuzaka	non-rhizosphere	Andosols	upland	6.8	0.1	3.39	0.25	2052.7	Cabbage	41	18	30	Cabbage	transplanting	2007-09-12	13.56	34.6311	136.49	34.6 136.4	NA	NA	NA
S_0413	000474-a_	2007-09-04	2007	Sep	7	Effect_of_application_of_fulsulfamide_on_the_soil_micororganism_in_cabbage_field	34.37.52	136.29.25	Matsuzaka	non-rhizosphere	Andosols	upland	6.2	0.1	3.18	0.25	2053.9	Cabbage	30	30	30	Cabbage	transplanting	2007-09-12	12.72	34.6311	136.49	34.6 136.4	NA	NA	NA
S_0414	000472-b*	2007-09-04	2007	Sep	7	Effect_of_application_of_fulsulfamide_on_the_soil_micororganism_in_cabbage_field	34.37.52	136.29.25	Matsuzaka	non-rhizosphere	Andosols	upland	6.2	0.1	3.18	0.25	2053.9	Cabbage	30	30	30	Cabbage	transplanting	2007-09-12	12.72	34.6311	136.49	34.6 136.4	NA	NA	NA
S_0415	000472-a_	2007-09-04	2007	Sep	7	Effect_of_application_of_fulsulfamide_on_the_soil_micororganism_in_cabbage_field	34.37.52	136.29.25	Matsuzaka	non-rhizosphere	Andosols	upland	6.6	0.1	3.5	0.26	1974.8	Cabbage	42	28	18	Cabbage	transplanting	2007-09-12	13.4615	34.6311	136.49	34.6 136.4	NA	NA	NA
S_0416	000470-b*	2007-02-08	2007	Feb	7	Effect_of_application_of_fulsulfamide_on_the_soil_micororganism_in_cabbage_field	34.37.52	136.29.25	Matsuzaka	non-rhizosphere	Andosols	upland	6.6	0.1	3.5	0.26	1974.8	Cabbage	42	28	18	Cabbage	transplanting	2007-02-27	13.4615	34.6311	136.49	34.6 136.4	NA	NA	NA
S_0417	000486-a_	2007-12-12	2007	Dec	7	Effect_of_application_of_poultry_fertilizer_on_soil_environment	34.37.52	136.29.25	Matsuzaka	non-rhizosphere	Andosols	upland	6.8	0.1	3.02	0.24	2026	Cabbage	NA	NA	NA	Cabbage	transplanting	2007-09-12	12.5833	34.6311	136.49	34.6 136.4	NA	NA	NA
S_0418	000484-b*	2007-09-04	2007	Sep	7	Effect_of_application_of_poultry_fertilizer_on_soil_environment	34.37.52	136.29.25	Matsuzaka	non-rhizosphere	Andosols	upland	6.8	0.1	3.02	0.24	2026	Cabbage	NA	NA	NA	Cabbage	transplanting	2007-09-12	12.5833	34.6311	136.49	34.6 136.4	NA	NA	NA
S_0419	000484-a_	2007-09-04	2007	Sep	7	Effect_of_application_of_poultry_fertilizer_on_soil_environment	34.37.52	136.29.25	Matsuzaka	non-rhizosphere	Andosols	upland	6.8	0.1	3.13	0.25	1952	Cabbage	NA	NA	NA	Cabbage	transplanting	2007-09-12	12.52	34.6311	136.49	34.6 136.4	NA	NA	NA
S_0420	000482-b*	2007-06-13	2007	Jun	7	Effect_of_aplication_of_fulsulfamide_on_the_soil_micororganism_in_cabbage_field	34.37.52	136.29.25	Matsuzaka	non-rhizosphere	Andosols	upland	6.8	0.1	3.13	0.25	1952	Cabbage	NA	NA	NA	Cabbage	transplanting	2007-02-27	12.52	34.6311	136.49	34.6 136.4	NA	NA	NA
S_0421	000482-a_	2007-06-13	2007	Jun	7	Effect_of_aplication_of_fulsulfamide_on_the_soil_micororganism_in_cabbage_field	34.37.52	136.29.25	Matsuzaka	non-rhizosphere	Andosols	upland	6.8	0.1	3.12	0.25	2042.9	Cabbage	NA	NA	NA	Cabbage	transplanting	2007-02-27	12.48	34.6311	136.49	34.6 136.4	NA	NA	NA
S_0422	000480-b*	2007-02-08	2007	Feb	7	Effect_of_aplication_of_fulsulfamide_on_the_soil_micororganism_in_cabbage_field	34.37.52	136.29.25	Matsuzaka	non-rhizosphere	Andosols	upland	6.8	0.1	3.12	0.25	2042.9	Cabbage	NA	NA	NA	Cabbage	transplanting	2007-02-27	12.48	34.6311	136.49	34.6 136.4	NA	NA	NA
S_0423	000480-a_	2007-02-08	2007	Feb	7	Effect_of_aplication_of_fulsulfamide_on_the_soil_micororganism_in_cabbage_field	34.37.52	136.29.25	Matsuzaka	non-rhizosphere	Andosols	upland	6.7	0.1	3.33	0.24	2053.6	Cabbage	41	18	30	Cabbage	transplanting	2007-02-27	13.875	34.6311	136.49	34.6 136.4	NA	NA	NA
S_0424	000478-b*	2007-12-12	2007	Dec	7	Effect_of_application_of_fulsulfamide_on_the_soil_micororganism_in_cabbage_field	34.37.52	136.29.25	Matsuzaka	non-rhizosphere	Andosols	upland	6.7	0.1	3.33	0.24	2053.6	Cabbage	41	18	30	Cabbage	transplanting	2007-09-12	13.875	34.6311	136.49	34.6 136.4	NA	NA	NA
S_0425	000494-1_	2007-08-07	2007	Aug	7	Effect_of_aplication_of_manure_on_the_contents_of_soil_nutrients_in_cabbage_field	34.44.56	137.25.52	Toyohashi	non-rhizosphere	Yellow_soils	upland	6.3	0.1	1.85	0.19	1052.6	Cabbage	30	11	30	Cabbage	transplanting	2007-08-30	9.73684	34.7489	137.431	34.7 137.4	NA	NA	NA
S_0426	000492-2_	2007-08-07	2007	Aug	7	Effect_of_aplication_of_manure_on_the_contents_of_soil_nutrients_in_cabbage_field	34.44.56	137.25.52	Toyohashi	non-rhizosphere	Yellow_soils	upland	6.3	0.1	1.85	0.19	1052.6	Cabbage	30	11	30	Cabbage	transplanting	2007-08-30	9.73684	34.7489	137.431	34.7 137.4	NA	NA	NA
S_0427	000492-1*	2007-08-07	2007	Aug	7	Effect_of_aplication_of_manure_on_the_contents_of_soil_nutrients_in_cabbage_field	34.44.56	137.25.52	Toyohashi	non-rhizosphere	Andosols	upland	6.9	0.1	3.2	0.25	2216.5	Cabbage	NA	NA	NA	Cabbage	transplanting	2007-08-30	12.8	34.7489	137.431	34.7 137.4	NA	NA	NA
S_0428	000490-b*	2007-12-12	2007	Dec	7	Effect_of_application_of_poultry_fertilizer_on_soil_environment	34.37.52	136.29.25	Matsuzaka	non-rhizosphere	Andosols	upland	6.9	0.1	3.2	0.25	2216.5	Cabbage	NA	NA	NA	Cabbage	transplanting	2007-09-12	12.8	34.6311	136.49	34.6 136.4	NA	NA	NA
S_0429	000490-a_	2007-12-12	2007	Dec	7	Effect_of_application_of_poultry_fertilizer_on_soil_environment	34.37.52	136.29.25	Matsuzaka	non-rhizosphere	Andosols	upland	6.8	0.1	3.36	0.26	2283.2	Cabbage	NA	NA	NA	Cabbage	transplanting	2007-09-12	12.9231	34.6311	136.49	34.6 136.4	NA	NA	NA
S_0430	000488-b*	2007-09-04	2007	Sep	7	Effect_of_application_of_poultry_fertilizer_on_soil_environment	34.37.52	136.29.25	Matsuzaka	non-rhizosphere	Andosols	upland	6.8	0.1	3.36	0.26	2283.2	Cabbage	NA	NA	NA	Cabbage	transplanting	2007-09-12	12.9231	34.6311	136.49	34.6 136.4	NA	NA	NA
S_0431	000488-a_	2007-09-04	2007	Sep	7	Effect_of_application_of_poultry_fertilizer_on_soil_environment	34.37.52	136.29.25	Matsuzaka	non-rhizosphere	Andosols	upland	6.9	0.1	2.93	0.23	1961.9	Cabbage	NA	NA	NA	Cabbage	transplanting	2007-09-12	12.7391	34.6311	136.49	34.6 136.4	NA	NA	NA
S_0432	000486-b*	2007-12-12	2007	Dec	7	Effect_of_application_of_poultry_fertilizer_on_soil_environment	34.37.52	136.29.25	Matsuzaka	non-rhizosphere	Andosols	upland	6.9	0.1	2.93	0.23	1961.9	Cabbage	NA	NA	NA	Cabbage	transplanting	2007-09-12	12.7391	34.6311	136.49	34.6 136.4	NA	NA	NA
S_0433	000502-1_	2007-11-28	2007	Nov	7	Effect_of_aplication_of_manure_on_the_contents_of_soil_nutrients_in_cabbage_field	34.44.56	137.25.52	Toyohashi	non-rhizosphere	Yellow_soils	upland	5.95	0.07	1.852	0.19	924.02	Cabbage	30	11	30	Cabbage	transplanting	2007-08-30	9.74737	34.7489	137.431	34.7 137.4	NA	NA	NA
S_0434	000500-2_	2007-11-28	2007	Nov	7	Effect_of_aplication_of_manure_on_the_contents_of_soil_nutrients_in_cabbage_field	34.44.56	137.25.52	Toyohashi	non-rhizosphere	Yellow_soils	upland	5.95	0.07	1.852	0.19	924.02	Cabbage	30	11	30	Cabbage	transplanting	2007-08-30	9.74737	34.7489	137.431	34.7 137.4	NA	NA	NA
S_0435	000500-1*	2007-11-28	2007	Nov	7	Effect_of_aplication_of_manure_on_the_contents_of_soil_nutrients_in_cabbage_field	34.44.56	137.25.52	Toyohashi	non-rhizosphere	Yellow_soils	upland	6.44	0.203	2.277	0.214	808.38	Cabbage	NA	NA	NA	Cabbage	transplanting	2007-08-30	10.6402	34.7489	137.431	34.7 137.4	NA	NA	NA
S_0436	000498-2*	2007-08-28	2007	Aug	7	Effect_of_aplication_of_manure_on_the_contents_of_soil_nutrients_in_cabbage_field	34.44.56	137.25.52	Toyohashi	non-rhizosphere	Yellow_soils	upland	6.44	0.203	2.277	0.214	808.38	Cabbage	NA	NA	NA	Cabbage	transplanting	2007-08-30	10.6402	34.7489	137.431	34.7 137.4	NA	NA	NA
S_0437	000498-1_	2007-08-28	2007	Aug	7	Effect_of_aplication_of_manure_on_the_contents_of_soil_nutrients_in_cabbage_field	34.44.56	137.25.52	Toyohashi	non-rhizosphere	Yellow_soils	upland	6.15	0.093	1.925	0.203	1023.47	Cabbage	30	11	30	Cabbage	transplanting	2007-08-30	9.48276	34.7489	137.431	34.7 137.4	NA	NA	NA
S_0438	000496-2_	2007-08-28	2007	Aug	7	Effect_of_aplication_of_manure_on_the_contents_of_soil_nutrients_in_cabbage_field	34.44.56	137.25.52	Toyohashi	non-rhizosphere	Yellow_soils	upland	6.15	0.093	1.925	0.203	1023.47	Cabbage	30	11	30	Cabbage	transplanting	2007-08-30	9.48276	34.7489	137.431	34.7 137.4	NA	NA	NA
S_0439	000496-1*	2007-08-28	2007	Aug	7	Effect_of_aplication_of_manure_on_the_contents_of_soil_nutrients_in_cabbage_field	34.44.56	137.25.52	Toyohashi	non-rhizosphere	Yellow_soils	upland	6.5	0.1	2.15	0.21	784.6	Cabbage	NA	NA	NA	Cabbage	transplanting	2007-08-30	10.2381	34.7489	137.431	34.7 137.4	NA	NA	NA
S_0440	000494-2*	2007-08-07	2007	Aug	7	Effect_of_aplication_of_manure_on_the_contents_of_soil_nutrients_in_cabbage_field	34.44.56	137.25.52	Toyohashi	non-rhizosphere	Yellow_soils	upland	6.5	0.1	2.15	0.21	784.6	Cabbage	NA	NA	NA	Cabbage	transplanting	2007-08-30	10.2381	34.7489	137.431	34.7 137.4	NA	NA	NA
S_0441	000510-a_	2007-07-20	2007	Jul	7	Effect_of_application_of_manure_on_the_contents_of_soil_nutrients_in_cabbage_field	36.01.46	140.06.13	Tsukuba	non-rhizosphere	Andosols	upland	7.5	0.2	4.84	0.46	247.5	Cabbage	NA	NA	NA	Cabbage	transplanting	2007-09-10	10.5217	36.0294	140.104	36.0 140.1	NA	NA	NA
S_0442	000508-b_	2007-07-20	2007	Jul	7	Effect_of_application_of_manure_on_the_contents_of_soil_nutrients_in_cabbage_field	36.01.46	140.06.13	Tsukuba	non-rhizosphere	Andosols	upland	7.5	0.2	4.84	0.46	247.5	Cabbage	NA	NA	NA	Cabbage	transplanting	2007-09-10	10.5217	36.0294	140.104	36.0 140.1	NA	NA	NA
S_0443	000508-a*	2007-07-20	2007	Jul	7	Effect_of_application_of_manure_on_the_contents_of_soil_nutrients_in_cabbage_field	36.01.46	140.06.13	Tsukuba	non-rhizosphere	Andosols	upland	6.6	0.1	7.75	0.62	59.6	Cabbage	NA	NA	NA	Cabbage	transplanting	2007-09-10	12.5	36.0294	140.104	36.0 140.1	NA	NA	NA
S_0444	000506-b_	2007-07-20	2007	Jul	7	Effect_of_application_of_manure_on_the_contents_of_soil_nutrients_in_cabbage_field	36.01.46	140.06.13	Tsukuba	non-rhizosphere	Andosols	upland	6.6	0.1	7.75	0.62	59.6	Cabbage	NA	NA	NA	Cabbage	transplanting	2007-09-10	12.5	36.0294	140.104	36.0 140.1	NA	NA	NA
S_0445	000506-a*	2007-07-20	2007	Jul	7	Effect_of_application_of_manure_on_the_contents_of_soil_nutrients_in_cabbage_field	36.01.46	140.06.13	Tsukuba	non-rhizosphere	Andosols	upland	5.7	0.1	4.76	0.42	37.9	Cabbage	25	11	21	Cabbage	transplanting	2007-09-10	11.3333	36.0294	140.104	36.0 140.1	NA	NA	NA
S_0446	000504-b*	2007-07-20	2007	Jul	7	Effect_of_application_of_manure_on_the_contents_of_soil_nutrients_in_cabbage_field	36.01.46	140.06.13	Tsukuba	non-rhizosphere	Andosols	upland	5.7	0.1	4.76	0.42	37.9	Cabbage	25	11	21	Cabbage	transplanting	2007-09-10	11.3333	36.0294	140.104	36.0 140.1	NA	NA	NA
S_0447	000504-a_	2007-07-20	2007	Jul	7	Effect_of_application_of_manure_on_the_contents_of_soil_nutrients_in_cabbage_field	36.01.46	140.06.13	Tsukuba	non-rhizosphere	Yellow_soils	upland	6.56	0.075	2.22	0.214	751	Cabbage	NA	NA	NA	Cabbage	transplanting	2007-09-10	10.3738	36.0294	140.104	36.0 140.1	NA	NA	NA
S_0448	000502-2*	2007-11-28	2007	Nov	7	Effect_of_aplication_of_manure_on_the_contents_of_soil_nutrients_in_cabbage_field	34.44.56	137.25.52	Toyohashi	non-rhizosphere	Yellow_soils	upland	6.56	0.075	2.22	0.214	751	Cabbage	NA	NA	NA	Cabbage	transplanting	2007-08-30	10.3738	34.7489	137.431	34.7 137.4	NA	NA	NA
S_0449	000518-a_	2007-09-10	2007	Sep	7	Effect_of_application_of_manure_on_the_contents_of_soil_nutrients_in_cabbage_field	36.01.46	140.06.13	Tsukuba	non-rhizosphere	Andosols	upland	7.2	0.7	4.99	0.53	341	Cabbage	NA	NA	NA	Cabbage	transplanting	2007-09-10	9.41509	36.0294	140.104	36.0 140.1	NA	NA	NA
S_0450	000516-b_	2007-09-10	2007	Sep	7	Effect_of_application_of_manure_on_the_contents_of_soil_nutrients_in_cabbage_field	36.01.46	140.06.13	Tsukuba	non-rhizosphere	Andosols	upland	7.2	0.7	4.99	0.53	341	Cabbage	NA	NA	NA	Cabbage	transplanting	2007-09-10	9.41509	36.0294	140.104	36.0 140.1	NA	NA	NA
S_0451	000516-a*	2007-09-10	2007	Sep	7	Effect_of_application_of_manure_on_the_contents_of_soil_nutrients_in_cabbage_field	36.01.46	140.06.13	Tsukuba	non-rhizosphere	Andosols	upland	6.5	0.6	8.39	0.68	90.7	Cabbage	NA	NA	NA	Cabbage	transplanting	2007-09-10	12.3382	36.0294	140.104	36.0 140.1	NA	NA	NA
S_0452	000514-b_	2007-09-10	2007	Sep	7	Effect_of_application_of_manure_on_the_contents_of_soil_nutrients_in_cabbage_field	36.01.46	140.06.13	Tsukuba	non-rhizosphere	Andosols	upland	6.5	0.6	8.39	0.68	90.7	Cabbage	NA	NA	NA	Cabbage	transplanting	2007-09-10	12.3382	36.0294	140.104	36.0 140.1	NA	NA	NA
S_0453	000514-a*	2007-09-10	2007	Sep	7	Effect_of_application_of_manure_on_the_contents_of_soil_nutrients_in_cabbage_field	36.01.46	140.06.13	Tsukuba	non-rhizosphere	Andosols	upland	5.4	0.3	4.89	0.46	47.7	Cabbage	25	11	21	Cabbage	transplanting	2007-09-10	10.6304	36.0294	140.104	36.0 140.1	NA	NA	NA
S_0454	000512-b*	2007-09-10	2007	Sep	7	Effect_of_application_of_manure_on_the_contents_of_soil_nutrients_in_cabbage_field	36.01.46	140.06.13	Tsukuba	non-rhizosphere	Andosols	upland	5.4	0.3	4.89	0.46	47.7	Cabbage	25	11	21	Cabbage	transplanting	2007-09-10	10.6304	36.0294	140.104	36.0 140.1	NA	NA	NA
S_0455	000512-a_	2007-09-10	2007	Sep	7	Effect_of_application_of_manure_on_the_contents_of_soil_nutrients_in_cabbage_field	36.01.46	140.06.13	Tsukuba	non-rhizosphere	Andosols	upland	6.8	0.1	5.47	0.53	164.4	Cabbage	NA	NA	NA	Cabbage	transplanting	2007-09-10	10.3208	36.0294	140.104	36.0 140.1	NA	NA	NA
S_0456	000510-b*	2007-07-20	2007	Jul	7	Effect_of_application_of_manure_on_the_contents_of_soil_nutrients_in_cabbage_field	36.01.46	140.06.13	Tsukuba	non-rhizosphere	Andosols	upland	6.8	0.1	5.47	0.53	164.4	Cabbage	NA	NA	NA	Cabbage	transplanting	2007-09-10	10.3208	36.0294	140.104	36.0 140.1	NA	NA	NA
S_0457	000526-a_	2007-11-26	2007	Nov	7	Effect_of_application_of_manure_on_the_contents_of_soil_nutrients_in_cabbage_field	36.01.46	140.06.13	Tsukuba	non-rhizosphere	Andosols	upland	7.5	0.3	4.53	0.45	267.4	Cabbage	NA	NA	NA	Cabbage	transplanting	2007-09-10	10.0667	36.0294	140.104	36.0 140.1	NA	NA	NA
S_0458	000524-b_	2007-11-26	2007	Nov	7	Effect_of_application_of_manure_on_the_contents_of_soil_nutrients_in_cabbage_field	36.01.46	140.06.13	Tsukuba	non-rhizosphere	Andosols	upland	7.5	0.3	4.53	0.45	267.4	Cabbage	NA	NA	NA	Cabbage	transplanting	2007-09-10	10.0667	36.0294	140.104	36.0 140.1	NA	NA	NA
S_0459	000524-a*	2007-11-26	2007	Nov	7	Effect_of_application_of_manure_on_the_contents_of_soil_nutrients_in_cabbage_field	36.01.46	140.06.13	Tsukuba	non-rhizosphere	Andosols	upland	7.1	0.3	8.16	0.65	87.6	Cabbage	NA	NA	NA	Cabbage	transplanting	2007-09-10	12.5538	36.0294	140.104	36.0 140.1	NA	NA	NA
S_0460	000522-b_	2007-11-26	2007	Nov	7	Effect_of_application_of_manure_on_the_contents_of_soil_nutrients_in_cabbage_field	36.01.46	140.06.13	Tsukuba	non-rhizosphere	Andosols	upland	7.1	0.3	8.16	0.65	87.6	Cabbage	NA	NA	NA	Cabbage	transplanting	2007-09-10	12.5538	36.0294	140.104	36.0 140.1	NA	NA	NA
S_0461	000522-a*	2007-11-26	2007	Nov	7	Effect_of_application_of_manure_on_the_contents_of_soil_nutrients_in_cabbage_field	36.01.46	140.06.13	Tsukuba	non-rhizosphere	Andosols	upland	5.4	0.2	4.63	0.42	52.9	Cabbage	25	11	21	Cabbage	transplanting	2007-09-10	11.0238	36.0294	140.104	36.0 140.1	NA	NA	NA
S_0462	000520-b*	2007-11-26	2007	Nov	7	Effect_of_application_of_manure_on_the_contents_of_soil_nutrients_in_cabbage_field	36.01.46	140.06.13	Tsukuba	non-rhizosphere	Andosols	upland	5.4	0.2	4.63	0.42	52.9	Cabbage	25	11	21	Cabbage	transplanting	2007-09-10	11.0238	36.0294	140.104	36.0 140.1	NA	NA	NA
S_0463	000520-a_	2007-11-26	2007	Nov	7	Effect_of_application_of_manure_on_the_contents_of_soil_nutrients_in_cabbage_field	36.01.46	140.06.13	Tsukuba	non-rhizosphere	Andosols	upland	6.6	0.3	5.57	0.55	232.8	Cabbage	NA	NA	NA	Cabbage	transplanting	2007-09-10	10.1273	36.0294	140.104	36.0 140.1	NA	NA	NA
S_0464	000518-b*	2007-09-10	2007	Sep	7	Effect_of_application_of_manure_on_the_contents_of_soil_nutrients_in_cabbage_field	36.01.46	140.06.13	Tsukuba	non-rhizosphere	Andosols	upland	6.6	0.3	5.57	0.55	232.8	Cabbage	NA	NA	NA	Cabbage	transplanting	2007-09-10	10.1273	36.0294	140.104	36.0 140.1	NA	NA	NA
S_0465	000534-1_	2007-08-28	2007	Aug	7	Effect_of_application_of_manure_on_the_contents_of_soil_nutrients_in_cabbage_field	34.45.03	137.26.17	Toyohashi	non-rhizosphere	Yellow_soils	upland	6.3	0.1	2.35	0.23	159.9	Cabbage	NA	NA	NA	Sweet_corn	seeding	2007-09-27	10.2174	34.7508	137.438	34.7 137.4	NA	NA	NA
S_0466	000531-3*	2007-08-28	2007	Aug	7	Effect_of_application_of_manure_on_the_contents_of_soil_nutrients_in_cabbage_field	34.45.03	137.26.17	Toyohashi	non-rhizosphere	Yellow_soils	upland	6.3	0.1	2.35	0.23	159.9	Cabbage	NA	NA	NA	Sweet_corn	seeding	2007-09-27	10.2174	34.7508	137.438	34.7 137.4	NA	NA	NA
S_0467	000531-2_	2007-08-28	2007	Aug	7	Effect_of_application_of_manure_on_the_contents_of_soil_nutrients_in_cabbage_field	34.45.03	137.26.17	Toyohashi	non-rhizosphere	Yellow_soils	upland	6.3	0.1	2.35	0.23	159.9	Cabbage	NA	NA	NA	Sweet_corn	seeding	2007-09-27	10.2174	34.7508	137.438	34.7 137.4	NA	NA	NA
S_0468	000531-1_	2007-08-28	2007	Aug	7	Effect_of_application_of_manure_on_the_contents_of_soil_nutrients_in_cabbage_field	34.45.03	137.26.17	Toyohashi	non-rhizosphere	Yellow_soils	upland	6.1	0.1	2.04	0.2	121.4	Cabbage	30	11	30	Sweet_corn	seeding	2007-09-27	10.2	34.7508	137.438	34.7 137.4	NA	NA	NA
S_0469	000528-3*	2007-08-28	2007	Aug	7	Effect_of_application_of_manure_on_the_contents_of_soil_nutrients_in_cabbage_field	34.45.03	137.26.17	Toyohashi	non-rhizosphere	Yellow_soils	upland	6.1	0.1	2.04	0.2	121.4	Cabbage	30	11	30	Sweet_corn	seeding	2007-09-27	10.2	34.7508	137.438	34.7 137.4	NA	NA	NA
S_0470	000528-2_	2007-08-28	2007	Aug	7	Effect_of_application_of_manure_on_the_contents_of_soil_nutrients_in_cabbage_field	34.45.03	137.26.17	Toyohashi	non-rhizosphere	Yellow_soils	upland	6.1	0.1	2.04	0.2	121.4	Cabbage	30	11	30	Sweet_corn	seeding	2007-09-27	10.2	34.7508	137.438	34.7 137.4	NA	NA	NA
S_0471	000528-1_	2007-08-28	2007	Aug	7	Effect_of_application_of_manure_on_the_contents_of_soil_nutrients_in_cabbage_field	34.45.03	137.26.17	Toyohashi	non-rhizosphere	Andosols	upland	6.9	0.2	5.48	0.54	206.7	Cabbage	NA	NA	NA	Sweet_corn	seeding	2007-09-27	10.1481	34.7508	137.438	34.7 137.4	NA	NA	NA
S_0472	000526-b*	2007-11-26	2007	Nov	7	Effect_of_application_of_manure_on_the_contents_of_soil_nutrients_in_cabbage_field	36.01.46	140.06.13	Tsukuba	non-rhizosphere	Andosols	upland	6.9	0.2	5.48	0.54	206.7	Cabbage	NA	NA	NA	Cabbage	transplanting	2007-09-10	10.1481	36.0294	140.104	36.0 140.1	NA	NA	NA
S_0473	000540-3*	2007-09-19	2007	Sep	7	Effect_of_application_of_manure_on_the_contents_of_soil_nutrients_in_cabbage_field	34.45.03	137.26.17	Toyohashi	non-rhizosphere	Yellow_soils	upland	6.7	0.1	2.6	0.24	176.6	Cabbage	NA	NA	NA	Sweet_corn	seeding	2007-09-27	10.8333	34.7508	137.438	34.7 137.4	NA	NA	NA
S_0474	000540-2_	2007-09-19	2007	Sep	7	Effect_of_application_of_manure_on_the_contents_of_soil_nutrients_in_cabbage_field	34.45.03	137.26.17	Toyohashi	non-rhizosphere	Yellow_soils	upland	6.7	0.1	2.6	0.24	176.6	Cabbage	NA	NA	NA	Sweet_corn	seeding	2007-09-27	10.8333	34.7508	137.438	34.7 137.4	NA	NA	NA
S_0475	000540-1_	2007-09-19	2007	Sep	7	Effect_of_application_of_manure_on_the_contents_of_soil_nutrients_in_cabbage_field	34.45.03	137.26.17	Toyohashi	non-rhizosphere	Yellow_soils	upland	6.2	0.1	2.01	0.2	112.2	Cabbage	30	11	30	Sweet_corn	seeding	2007-09-27	10.05	34.7508	137.438	34.7 137.4	NA	NA	NA
S_0476	000537-3*	2007-09-19	2007	Sep	7	Effect_of_application_of_manure_on_the_contents_of_soil_nutrients_in_cabbage_field	34.45.03	137.26.17	Toyohashi	non-rhizosphere	Yellow_soils	upland	6.2	0.1	2.01	0.2	112.2	Cabbage	30	11	30	Sweet_corn	seeding	2007-09-27	10.05	34.7508	137.438	34.7 137.4	NA	NA	NA
S_0477	000537-2_	2007-09-19	2007	Sep	7	Effect_of_application_of_manure_on_the_contents_of_soil_nutrients_in_cabbage_field	34.45.03	137.26.17	Toyohashi	non-rhizosphere	Yellow_soils	upland	6.2	0.1	2.01	0.2	112.2	Cabbage	30	11	30	Sweet_corn	seeding	2007-09-27	10.05	34.7508	137.438	34.7 137.4	NA	NA	NA
S_0478	000537-1_	2007-09-19	2007	Sep	7	Effect_of_application_of_manure_on_the_contents_of_soil_nutrients_in_cabbage_field	34.45.03	137.26.17	Toyohashi	non-rhizosphere	Yellow_soils	upland	6.4	0.1	2.15	0.22	207.5	Cabbage	NA	NA	NA	Sweet_corn	seeding	2007-09-27	9.77273	34.7508	137.438	34.7 137.4	NA	NA	NA
S_0479	000534-3*	2007-08-28	2007	Aug	7	Effect_of_application_of_manure_on_the_contents_of_soil_nutrients_in_cabbage_field	34.45.03	137.26.17	Toyohashi	non-rhizosphere	Yellow_soils	upland	6.4	0.1	2.15	0.22	207.5	Cabbage	NA	NA	NA	Sweet_corn	seeding	2007-09-27	9.77273	34.7508	137.438	34.7 137.4	NA	NA	NA
S_0480	000534-2_	2007-08-28	2007	Aug	7	Effect_of_application_of_manure_on_the_contents_of_soil_nutrients_in_cabbage_field	34.45.03	137.26.17	Toyohashi	non-rhizosphere	Yellow_soils	upland	6.4	0.1	2.15	0.22	207.5	Cabbage	NA	NA	NA	Sweet_corn	seeding	2007-09-27	9.77273	34.7508	137.438	34.7 137.4	NA	NA	NA
S_0481	000549-2_	2008-02-19	2008	Feb	8	Effect_of_application_of_manure_on_the_contents_of_soil_nutrients_in_cabbage_field	34.45.03	137.26.17	Toyohashi	non-rhizosphere	Yellow_soils	upland	6.4	0.2	2.56	0.25	18.1	Cabbage	NA	NA	NA	Sweet_corn	seeding	2007-09-27	10.24	34.7508	137.438	34.7 137.4	NA	NA	NA
S_0482	000549-1_	2008-02-19	2008	Feb	8	Effect_of_application_of_manure_on_the_contents_of_soil_nutrients_in_cabbage_field	34.45.03	137.26.17	Toyohashi	non-rhizosphere	Yellow_soils	upland	6	0.1	1.99	0.2	12	Cabbage	30	11	30	Sweet_corn	seeding	2007-09-27	9.95	34.7508	137.438	34.7 137.4	NA	NA	NA
S_0483	000546-3*	2008-02-19	2008	Feb	8	Effect_of_application_of_manure_on_the_contents_of_soil_nutrients_in_cabbage_field	34.45.03	137.26.17	Toyohashi	non-rhizosphere	Yellow_soils	upland	6	0.1	1.99	0.2	12	Cabbage	30	11	30	Sweet_corn	seeding	2007-09-27	9.95	34.7508	137.438	34.7 137.4	NA	NA	NA
S_0484	000546-2_	2008-02-19	2008	Feb	8	Effect_of_application_of_manure_on_the_contents_of_soil_nutrients_in_cabbage_field	34.45.03	137.26.17	Toyohashi	non-rhizosphere	Yellow_soils	upland	6	0.1	1.99	0.2	12	Cabbage	30	11	30	Sweet_corn	seeding	2007-09-27	9.95	34.7508	137.438	34.7 137.4	NA	NA	NA
S_0485	000546-1_	2008-02-19	2008	Feb	8	Effect_of_application_of_manure_on_the_contents_of_soil_nutrients_in_cabbage_field	34.45.03	137.26.17	Toyohashi	non-rhizosphere	Yellow_soils	upland	6.6	0.2	2.34	0.24	450.1	Cabbage	NA	NA	NA	Sweet_corn	seeding	2007-09-27	9.75	34.7508	137.438	34.7 137.4	NA	NA	NA
S_0486	000543-3*	2007-09-19	2007	Sep	7	Effect_of_application_of_manure_on_the_contents_of_soil_nutrients_in_cabbage_field	34.45.03	137.26.17	Toyohashi	non-rhizosphere	Yellow_soils	upland	6.6	0.2	2.34	0.24	450.1	Cabbage	NA	NA	NA	Sweet_corn	seeding	2007-09-27	9.75	34.7508	137.438	34.7 137.4	NA	NA	NA
S_0487	000543-2_	2007-09-19	2007	Sep	7	Effect_of_application_of_manure_on_the_contents_of_soil_nutrients_in_cabbage_field	34.45.03	137.26.17	Toyohashi	non-rhizosphere	Yellow_soils	upland	6.6	0.2	2.34	0.24	450.1	Cabbage	NA	NA	NA	Sweet_corn	seeding	2007-09-27	9.75	34.7508	137.438	34.7 137.4	NA	NA	NA
S_0488	000543-1_	2007-09-19	2007	Sep	7	Effect_of_application_of_manure_on_the_contents_of_soil_nutrients_in_cabbage_field	34.45.03	137.26.17	Toyohashi	non-rhizosphere	Yellow_soils	upland	6.7	0.1	2.6	0.24	176.6	Cabbage	NA	NA	NA	Sweet_corn	seeding	2007-09-27	10.8333	34.7508	137.438	34.7 137.4	NA	NA	NA
S_0489	000557-2_	2007-06-13	2007	Jun	7	Custom_cultivation_of_cabbage_	34.37.52	136.29.25	Matsuzaka	non-rhizosphere	Andosols	upland	5.3	0.2	3.87	0.27	987.1	Cabbage	42	28	18	Cabbage	transplanting	2007-02-27	14.3333	34.6311	136.49	34.6 136.4	NA	NA	NA
S_0490	000557-1*	2007-06-13	2007	Jun	7	Custom_cultivation_of_cabbage_	34.37.52	136.29.25	Matsuzaka	non-rhizosphere	Andosols	upland	5.4	0.1	4.05	0.28	1100.6	Cabbage	42	28	18	Cabbage	transplanting	2007-02-27	14.4643	34.6311	136.49	34.6 136.4	NA	NA	NA
S_0491	000555-2_	2007-02-08	2007	Feb	7	Custom_cultivation_of_cabbage_	34.37.52	136.29.25	Matsuzaka	non-rhizosphere	Andosols	upland	5.4	0.1	4.05	0.28	1100.6	Cabbage	42	28	18	Cabbage	transplanting	2007-02-27	14.4643	34.6311	136.49	34.6 136.4	NA	NA	NA
S_0492	000555-1*	2007-02-08	2007	Feb	7	Custom_cultivation_of_cabbage_	34.37.52	136.29.25	Matsuzaka	non-rhizosphere	Yellow_soils	upland	6.4	0.2	2.37	0.25	36.8	Cabbage	NA	NA	NA	Cabbage	transplanting	2007-02-27	9.48	34.6311	136.49	34.6 136.4	NA	NA	NA
S_0493	000552-3*	2008-02-19	2008	Feb	8	Effect_of_application_of_manure_on_the_contents_of_soil_nutrients_in_cabbage_field	34.45.03	137.26.17	Toyohashi	non-rhizosphere	Yellow_soils	upland	6.4	0.2	2.37	0.25	36.8	Cabbage	NA	NA	NA	Sweet_corn	seeding	2007-09-27	9.48	34.7508	137.438	34.7 137.4	NA	NA	NA
S_0494	000552-2_	2008-02-19	2008	Feb	8	Effect_of_application_of_manure_on_the_contents_of_soil_nutrients_in_cabbage_field	34.45.03	137.26.17	Toyohashi	non-rhizosphere	Yellow_soils	upland	6.4	0.2	2.37	0.25	36.8	Cabbage	NA	NA	NA	Sweet_corn	seeding	2007-09-27	9.48	34.7508	137.438	34.7 137.4	NA	NA	NA
S_0495	000552-1_	2008-02-19	2008	Feb	8	Effect_of_application_of_manure_on_the_contents_of_soil_nutrients_in_cabbage_field	34.45.03	137.26.17	Toyohashi	non-rhizosphere	Yellow_soils	upland	6.4	0.2	2.56	0.25	18.1	Cabbage	NA	NA	NA	Sweet_corn	seeding	2007-09-27	10.24	34.7508	137.438	34.7 137.4	NA	NA	NA
S_0496	000549-3*	2008-02-19	2008	Feb	8	Effect_of_application_of_manure_on_the_contents_of_soil_nutrients_in_cabbage_field	34.45.03	137.26.17	Toyohashi	non-rhizosphere	Yellow_soils	upland	6.4	0.2	2.56	0.25	18.1	Cabbage	NA	NA	NA	Sweet_corn	seeding	2007-09-27	10.24	34.7508	137.438	34.7 137.4	NA	NA	NA
S_0497	000574-0*	2007-11-19	2007	Nov	7	Continuous_cropping_test_of_spinach	37.42.39	140.23.25	Fukushima	non-rhizosphere	Andosols	upland	5.98	0.292	1.618	0.186	145.59	Spinach	10	10	10	Spinach	seeding	2007-10-04	8.69892	37.7108	140.39	37.7 140.3	NA	NA	NA
S_0498	000573-0*	2007-11-19	2007	Nov	7	Continuous_cropping_test_of_spinach	37.42.39	140.23.25	Fukushima	non-rhizosphere	Andosols	upland	5.46	0.542	1.536	0.198	194.31	Spinach	20	12.5	17.5	Spinach	seeding	2007-10-04	7.75758	37.7108	140.39	37.7 140.3	NA	NA	NA
S_0499	000572-1*	2007-11-19	2007	Nov	7	Continuous_cropping_test_of_spinach	37.42.39	140.23.25	Fukushima	non-rhizosphere	Andosols	upland	5.33	0.373	1.443	0.164	151.94	Spinach	10	6.25	8.75	Spinach	seeding	2007-10-04	8.79878	37.7108	140.39	37.7 140.3	NA	NA	NA
S_0500	000571-1*	2007-11-19	2007	Nov	7	Continuous_cropping_test_of_spinach	37.42.39	140.23.25	Fukushima	non-rhizosphere	Andosols	upland	5.2	0.3	3.7	0.27	1088.7	Cabbage	41	18	30	Spinach	seeding	2007-10-04	13.7037	37.7108	140.39	37.7 140.3	NA	NA	NA
S_0501	000561-2_	2007-12-12	2007	Dec	7	Custom_cultivation_of_cabbage_	34.37.52	136.29.25	Matsuzaka	non-rhizosphere	Andosols	upland	5.2	0.3	3.7	0.27	1088.7	Cabbage	41	18	30	Cabbage	transplanting	2007-09-12	13.7037	34.6311	136.49	34.6 136.4	NA	NA	NA
S_0502	000561-1*	2007-12-12	2007	Dec	7	Custom_cultivation_of_cabbage_	34.37.52	136.29.25	Matsuzaka	non-rhizosphere	Andosols	upland	5.6	0.1	3.76	0.26	1041.6	Cabbage	41	18	30	Cabbage	transplanting	2007-09-12	14.4615	34.6311	136.49	34.6 136.4	NA	NA	NA
S_0503	000559-2_	2007-09-04	2007	Sep	7	Custom_cultivation_of_cabbage_	34.37.52	136.29.25	Matsuzaka	non-rhizosphere	Andosols	upland	5.6	0.1	3.76	0.26	1041.6	Cabbage	41	18	30	Cabbage	transplanting	2007-09-12	14.4615	34.6311	136.49	34.6 136.4	NA	NA	NA
S_0504	000559-1*	2007-09-04	2007	Sep	7	Custom_cultivation_of_cabbage_	34.37.52	136.29.25	Matsuzaka	non-rhizosphere	Andosols	upland	5.3	0.2	3.87	0.27	987.1	Cabbage	42	28	18	Cabbage	transplanting	2007-09-12	14.3333	34.6311	136.49	34.6 136.4	NA	NA	NA
S_0505	000582-0*	2008-02-12	2008	Feb	8	Continuous_cropping_test_of_spinach	37.42.39	140.23.25	Fukushima	non-rhizosphere	Andosols	upland	6.19	0.283	1.47	0.181	137.38	Spinach	10	10	10	Spinach	seeding	2007-11-20	8.12155	37.7108	140.39	37.7 140.3	NA	NA	NA
S_0506	000581-0*	2008-02-12	2008	Feb	8	Continuous_cropping_test_of_spinach	37.42.39	140.23.25	Fukushima	non-rhizosphere	Andosols	upland	5.75	0.577	1.456	0.197	256.25	Spinach	20	12.5	17.5	Spinach	seeding	2007-11-20	7.39086	37.7108	140.39	37.7 140.3	NA	NA	NA
S_0507	000580-1*	2008-02-12	2008	Feb	8	Continuous_cropping_test_of_spinach	37.42.39	140.23.25	Fukushima	non-rhizosphere	Andosols	upland	5.84	0.457	1.538	0.191	187.38	Spinach	10	6.25	8.75	Spinach	seeding	2007-11-20	8.05236	37.7108	140.39	37.7 140.3	NA	NA	NA
S_0508	000579-1*	2008-02-12	2008	Feb	8	Continuous_cropping_test_of_spinach	37.42.39	140.23.25	Fukushima	non-rhizosphere	Andosols	upland	5.81	0.364	1.409	0.176	183.58	Spinach	10	6.25	8.75	Spinach	seeding	2007-11-20	8.00568	37.7108	140.39	37.7 140.3	NA	NA	NA
S_0509	000571-3_	2007-11-19	2007	Nov	7	Continuous_cropping_test_of_spinach	37.42.39	140.23.25	Fukushima	non-rhizosphere	Andosols	upland	5.64	0.736	1.519	0.207	232.67	Spinach	20	12.5	17.5	Spinach	seeding	2007-10-04	7.33816	37.7108	140.39	37.7 140.3	NA	NA	NA
S_0510	000572-3_	2007-11-19	2007	Nov	7	Continuous_cropping_test_of_spinach	37.42.39	140.23.25	Fukushima	non-rhizosphere	Andosols	upland	5.85	0.526	1.42	0.189	216.5	Spinach	20	12.5	17.5	Spinach	seeding	2007-10-04	7.51323	37.7108	140.39	37.7 140.3	NA	NA	NA
S_0511	000572-2_	2007-11-19	2007	Nov	7	Continuous_cropping_test_of_spinach	37.42.39	140.23.25	Fukushima	non-rhizosphere	Andosols	upland	6.2	0.296	1.519	0.179	164.81	Spinach	10	6.25	8.75	Spinach	seeding	2007-10-04	8.48603	37.7108	140.39	37.7 140.3	NA	NA	NA
S_0512	000571-2_	2007-11-19	2007	Nov	7	Continuous_cropping_test_of_spinach	37.42.39	140.23.25	Fukushima	non-rhizosphere	Andosols	upland	6.01	0.435	1.496	0.219	209	Spinach	20	20	20	Spinach	seeding	2007-10-04	6.83105	37.7108	140.39	37.7 140.3	NA	NA	NA
S_0513	000590-0*	2008-04-30	2008	Apr	8	Continuous_cropping_test_of_spinach	37.42.39	140.23.25	Fukushima	non-rhizosphere	Andosols	upland	6.38	0.558	1.52	0.201	322.82	Spinach	10	10	10	Spinach	seeding	2008-02-13	7.56219	37.7108	140.39	37.7 140.3	NA	NA	NA
S_0514	000589-0*	2008-04-30	2008	Apr	8	Continuous_cropping_test_of_spinach	37.42.39	140.23.25	Fukushima	non-rhizosphere	Andosols	upland	6.55	0.59	1.485	0.196	280.1	Spinach	20	12.5	17.5	Spinach	seeding	2008-02-13	7.57653	37.7108	140.39	37.7 140.3	NA	NA	NA
S_0515	000588-1*	2008-04-30	2008	Apr	8	Continuous_cropping_test_of_spinach	37.42.39	140.23.25	Fukushima	non-rhizosphere	Andosols	upland	6.87	0.358	1.511	0.185	175.25	Spinach	10	6.25	8.75	Spinach	seeding	2008-02-13	8.16757	37.7108	140.39	37.7 140.3	NA	NA	NA
S_0516	000587-1*	2008-04-30	2008	Apr	8	Continuous_cropping_test_of_spinach	37.42.39	140.23.25	Fukushima	non-rhizosphere	Andosols	upland	5.76	0.396	1.396	0.176	192.82	Spinach	10	6.25	8.75	Spinach	seeding	2008-02-13	7.93182	37.7108	140.39	37.7 140.3	NA	NA	NA
S_0517	000579-3_	2008-02-12	2008	Feb	8	Continuous_cropping_test_of_spinach	37.42.39	140.23.25	Fukushima	non-rhizosphere	Andosols	upland	5.43	0.663	1.433	0.197	246.6	Spinach	20	12.5	17.5	Spinach	seeding	2007-11-20	7.27411	37.7108	140.39	37.7 140.3	NA	NA	NA
S_0518	000580-3_	2008-02-12	2008	Feb	8	Continuous_cropping_test_of_spinach	37.42.39	140.23.25	Fukushima	non-rhizosphere	Andosols	upland	5.57	0.76	1.438	0.207	288.59	Spinach	20	12.5	17.5	Spinach	seeding	2007-11-20	6.94686	37.7108	140.39	37.7 140.3	NA	NA	NA
S_0519	000580-2_	2008-02-12	2008	Feb	8	Continuous_cropping_test_of_spinach	37.42.39	140.23.25	Fukushima	non-rhizosphere	Andosols	upland	6.26	0.29	1.463	0.177	211.03	Spinach	10	6.25	8.75	Spinach	seeding	2007-11-20	8.26554	37.7108	140.39	37.7 140.3	NA	NA	NA
S_0520	000579-2_	2008-02-12	2008	Feb	8	Continuous_cropping_test_of_spinach	37.42.39	140.23.25	Fukushima	non-rhizosphere	Andosols	upland	6.04	0.401	1.48	0.204	213.37	Spinach	20	20	20	Spinach	seeding	2007-11-20	7.2549	37.7108	140.39	37.7 140.3	NA	NA	NA
S_0521	000598-1*	2008-03-17	2008	Mar	8	Organic_matters_continuous_use_test	37.42.37	140.23.29	Fukushima	non-rhizosphere	Andosols	upland	7.13	0.1	1.815	0.222	334.71	Komatsuna	NA	NA	NA	Komatsuna	seeding	2008-04-16	8.17568	37.7103	140.391	37.7 140.3	NA	NA	NA
S_0522	000597-1*	2008-03-17	2008	Mar	8	Organic_matters_continuous_use_test	37.42.37	140.23.29	Fukushima	non-rhizosphere	Andosols	upland	6.54	0.071	2.393	0.25	124.5	Komatsuna	NA	NA	NA	Komatsuna	seeding	2008-04-16	9.572	37.7103	140.391	37.7 140.3	NA	NA	NA
S_0523	000596-1*	2008-03-17	2008	Mar	8	Organic_matters_continuous_use_test	37.42.37	140.23.29	Fukushima	non-rhizosphere	Andosols	upland	5.73	0.041	1.483	0.166	28.96	Komatsuna	NA	NA	NA	Komatsuna	seeding	2008-04-16	8.93373	37.7103	140.391	37.7 140.3	NA	NA	NA
S_0524	000595-1*	2008-03-17	2008	Mar	8	Organic_matters_continuous_use_test	37.42.37	140.23.29	Fukushima	non-rhizosphere	Andosols	upland	6.72	0.368	1.414	0.182	199.02	Spinach	10	6.25	8.75	Komatsuna	seeding	2008-04-16	7.76923	37.7103	140.391	37.7 140.3	NA	NA	NA
S_0525	000587-3_	2008-04-30	2008	Apr	8	Continuous_cropping_test_of_spinach	37.42.39	140.23.25	Fukushima	non-rhizosphere	Andosols	upland	6.33	0.531	1.479	0.191	319.55	Spinach	20	12.5	17.5	Spinach	seeding	2008-02-13	7.74346	37.7108	140.39	37.7 140.3	NA	NA	NA
S_0526	000588-3_	2008-04-30	2008	Apr	8	Continuous_cropping_test_of_spinach	37.42.39	140.23.25	Fukushima	non-rhizosphere	Andosols	upland	6.18	0.663	1.382	0.192	315.25	Spinach	20	12.5	17.5	Spinach	seeding	2008-02-13	7.19792	37.7108	140.39	37.7 140.3	NA	NA	NA
S_0527	000588-2_	2008-04-30	2008	Apr	8	Continuous_cropping_test_of_spinach	37.42.39	140.23.25	Fukushima	non-rhizosphere	Andosols	upland	7.12	0.279	1.481	0.173	214.25	Spinach	10	6.25	8.75	Spinach	seeding	2008-02-13	8.56069	37.7108	140.39	37.7 140.3	NA	NA	NA
S_0528	000587-2_	2008-04-30	2008	Apr	8	Continuous_cropping_test_of_spinach	37.42.39	140.23.25	Fukushima	non-rhizosphere	Andosols	upland	6.84	0.366	1.452	0.197	247.33	Spinach	20	20	20	Spinach	seeding	2008-02-13	7.37056	37.7108	140.39	37.7 140.3	NA	NA	NA
S_0529	000597-2_	2008-03-17	2008	Mar	8	Organic_matters_continuous_use_test	37.42.37	140.23.29	Fukushima	non-rhizosphere	Andosols	upland	5.55	0.054	1.43	0.17	50.73	Komatsuna	15	9.375	13.125	Komatsuna	seeding	2008-04-16	8.41176	37.7103	140.391	37.7 140.3	NA	NA	NA
S_0530	000602-2_	2008-03-17	2008	Mar	8	Organic_matters_continuous_use_test	37.42.37	140.23.29	Fukushima	non-rhizosphere	Andosols	upland	6.63	0.073	2.18	0.23	102.21	Komatsuna	NA	NA	NA	Komatsuna	seeding	2008-04-16	9.47826	37.7103	140.391	37.7 140.3	NA	NA	NA
S_0531	000596-2_	2008-03-17	2008	Mar	8	Organic_matters_continuous_use_test	37.42.37	140.23.29	Fukushima	non-rhizosphere	Andosols	upland	6.26	0.058	2.0806	0.223741	43.69	Komatsuna	NA	NA	NA	Komatsuna	seeding	2008-04-16	9.29913	37.7103	140.391	37.7 140.3	NA	NA	NA
S_0532	000598-2_	2008-03-17	2008	Mar	8	Organic_matters_continuous_use_test	37.42.37	140.23.29	Fukushima	non-rhizosphere	Andosols	upland	5.32	0.057	1.471	0.172	85.4	Komatsuna	15	9.375	13.125	Komatsuna	seeding	2008-04-16	8.55233	37.7103	140.391	37.7 140.3	NA	NA	NA
S_0533	000602-1*	2008-03-17	2008	Mar	8	Organic_matters_continuous_use_test	37.42.37	140.23.29	Fukushima	non-rhizosphere	Andosols	upland	6.14	0.09	1.693	0.205	259.41	Komatsuna	NA	NA	NA	Komatsuna	seeding	2008-04-16	8.25854	37.7103	140.391	37.7 140.3	NA	NA	NA
S_0534	000600-2_	2008-03-17	2008	Mar	8	Organic_matters_continuous_use_test	37.42.37	140.23.29	Fukushima	non-rhizosphere	Andosols	upland	6.14	0.09	1.693	0.205	259.41	Komatsuna	NA	NA	NA	Komatsuna	seeding	2008-04-16	8.25854	37.7103	140.391	37.7 140.3	NA	NA	NA
S_0535	000600-1*	2008-03-17	2008	Mar	8	Organic_matters_continuous_use_test	37.42.37	140.23.29	Fukushima	non-rhizosphere	Andosols	upland	5.57	0.044	1.492	0.18	25	Komatsuna	NA	NA	NA	Komatsuna	seeding	2008-04-16	8.28889	37.7103	140.391	37.7 140.3	NA	NA	NA
S_0536	000595-2_	2008-03-17	2008	Mar	8	Organic_matters_continuous_use_test	37.42.37	140.23.29	Fukushima	non-rhizosphere	Andosols	upland	5.99	0.069	2.212	0.234	36.03	Komatsuna	NA	NA	NA	Komatsuna	seeding	2008-04-16	9.45299	37.7103	140.391	37.7 140.3	NA	NA	NA
S_0537	000614-1*	2008-05-26	2008	May	8	Organic_matters_continuous_use_test	37.42.37	140.23.29	Fukushima	non-rhizosphere	Andosols	upland	6.24	0.103	1.707	0.209	237.99	Komatsuna	NA	NA	NA	Komatsuna	seeding	2008-04-16	8.16746	37.7103	140.391	37.7 140.3	NA	NA	NA
S_0538	000612-2_	2008-05-26	2008	May	8	Organic_matters_continuous_use_test	37.42.37	140.23.29	Fukushima	non-rhizosphere	Andosols	upland	5.92	0.122	1.894	0.227	164.46	Komatsuna	NA	NA	NA	Komatsuna	seeding	2008-04-16	8.34361	37.7103	140.391	37.7 140.3	NA	NA	NA
S_0539	000612-1*	2008-05-26	2008	May	8	Organic_matters_continuous_use_test	37.42.37	140.23.29	Fukushima	non-rhizosphere	Andosols	upland	5.64	0.043	1.526	0.183	24.01	Komatsuna	NA	NA	NA	Komatsuna	seeding	2008-04-16	8.3388	37.7103	140.391	37.7 140.3	NA	NA	NA
S_0540	000607-2_	2008-05-26	2008	May	8	Organic_matters_continuous_use_test	37.42.37	140.23.29	Fukushima	non-rhizosphere	Andosols	upland	5.92	0.087	2.357	0.242	34.95	Komatsuna	NA	NA	NA	Komatsuna	seeding	2008-04-16	9.73967	37.7103	140.391	37.7 140.3	NA	NA	NA
S_0541	000610-1*	2008-05-26	2008	May	8	Organic_matters_continuous_use_test	37.42.37	140.23.29	Fukushima	non-rhizosphere	Andosols	upland	7.02	0.122	1.878	0.224	348	Komatsuna	NA	NA	NA	Komatsuna	seeding	2008-04-16	8.38393	37.7103	140.391	37.7 140.3	NA	NA	NA
S_0542	000609-1*	2008-05-26	2008	May	8	Organic_matters_continuous_use_test	37.42.37	140.23.29	Fukushima	non-rhizosphere	Andosols	upland	6.42	0.082	2.488	0.264	121.57	Komatsuna	NA	NA	NA	Komatsuna	seeding	2008-04-16	9.42424	37.7103	140.391	37.7 140.3	NA	NA	NA
S_0543	000608-1*	2008-05-26	2008	May	8	Organic_matters_continuous_use_test	37.42.37	140.23.29	Fukushima	non-rhizosphere	Andosols	upland	5.76	0.037	1.476	0.177	32.5	Komatsuna	NA	NA	NA	Komatsuna	seeding	2008-04-16	8.33898	37.7103	140.391	37.7 140.3	NA	NA	NA
S_0544	000607-1*	2008-05-26	2008	May	8	Organic_matters_continuous_use_test	37.42.37	140.23.29	Fukushima	non-rhizosphere	Andosols	upland	7.02	0.123	1.73	0.21	234.16	Komatsuna	NA	NA	NA	Komatsuna	seeding	2008-04-16	8.2381	37.7103	140.391	37.7 140.3	NA	NA	NA
S_0545	000622-0*	2008-06-10	2008	Jun	8	Continuous_cropping_test_of_spinach	37.42.39	140.23.25	Fukushima	non-rhizosphere	Andosols	upland	6.57	0.335	1.503	0.202	124.75	Spinach	10	10	10	Spinach	seeding	2008-05-02	7.44059	37.7108	140.39	37.7 140.3	NA	NA	NA
S_0546	000621-0*	2008-06-10	2008	Jun	8	Continuous_cropping_test_of_spinach	37.42.39	140.23.25	Fukushima	non-rhizosphere	Andosols	upland	5.53	0.614	1.512	0.197	243.45	Spinach	20	12.5	17.5	Spinach	seeding	2008-05-02	7.67513	37.7108	140.39	37.7 140.3	NA	NA	NA
S_0547	000620-1*	2008-06-10	2008	Jun	8	Continuous_cropping_test_of_spinach	37.42.39	140.23.25	Fukushima	non-rhizosphere	Andosols	upland	6.22	0.372	1.439	0.165	162.13	Spinach	10	6.25	8.75	Spinach	seeding	2008-05-02	8.72121	37.7108	140.39	37.7 140.3	NA	NA	NA
S_0548	000619-1*	2008-06-10	2008	Jun	8	Continuous_cropping_test_of_spinach	37.42.39	140.23.25	Fukushima	non-rhizosphere	Andosols	upland	7.23	0.134	1.7	0.21	202.45	Komatsuna	NA	NA	NA	Spinach	seeding	2008-05-02	8.09524	37.7108	140.39	37.7 140.3	NA	NA	NA
S_0549	000609-2_	2008-05-26	2008	May	8	Organic_matters_continuous_use_test	37.42.37	140.23.29	Fukushima	non-rhizosphere	Andosols	upland	5.29	0.053	1.46	0.17	48.79	Komatsuna	15	9.375	13.125	Komatsuna	seeding	2008-04-16	8.58824	37.7103	140.391	37.7 140.3	NA	NA	NA
S_0550	000614-2_	2008-05-26	2008	May	8	Organic_matters_continuous_use_test	37.42.37	140.23.29	Fukushima	non-rhizosphere	Andosols	upland	6.63	0.086	2.42	0.24	111.03	Komatsuna	NA	NA	NA	Komatsuna	seeding	2008-04-16	10.0833	37.7103	140.391	37.7 140.3	NA	NA	NA
S_0551	000608-2_	2008-05-26	2008	May	8	Organic_matters_continuous_use_test	37.42.37	140.23.29	Fukushima	non-rhizosphere	Andosols	upland	6.49	0.067	2.27077	0.239717	41.25	Komatsuna	NA	NA	NA	Komatsuna	seeding	2008-04-16	9.4727	37.7103	140.391	37.7 140.3	NA	NA	NA
S_0552	000610-2_	2008-05-26	2008	May	8	Organic_matters_continuous_use_test	37.42.37	140.23.29	Fukushima	non-rhizosphere	Andosols	upland	5.2	0.057	1.444	0.164	72.09	Komatsuna	15	9.375	13.125	Komatsuna	seeding	2008-04-16	8.80488	37.7103	140.391	37.7 140.3	NA	NA	NA
S_0553	000630-0*	2008-07-23	2008	Jul	8	Continuous_cropping_test_of_spinach	37.42.39	140.23.25	Fukushima	non-rhizosphere	Andosols	upland	7.45	0.287	1.432	0.255	129.21	Spinach	5	5	5	Spinach	seeding	2008-06-11	5.61569	37.7108	140.39	37.7 140.3	NA	NA	NA
S_0554	000629-0*	2008-07-23	2008	Jul	8	Continuous_cropping_test_of_spinach	37.42.39	140.23.25	Fukushima	non-rhizosphere	Andosols	upland	6.58	0.711	1.481	0.266	223.76	Spinach	10	6.25	8.75	Spinach	seeding	2008-06-11	5.56767	37.7108	140.39	37.7 140.3	NA	NA	NA
S_0555	000628-1*	2008-07-23	2008	Jul	8	Continuous_cropping_test_of_spinach	37.42.39	140.23.25	Fukushima	non-rhizosphere	Andosols	upland	7.25	0.417	1.467	0.228	132.11	Spinach	5	3.125	4.375	Spinach	seeding	2008-06-11	6.43421	37.7108	140.39	37.7 140.3	NA	NA	NA
S_0556	000627-1*	2008-07-23	2008	Jul	8	Continuous_cropping_test_of_spinach	37.42.39	140.23.25	Fukushima	non-rhizosphere	Andosols	upland	5.86	0.412	1.384	0.181	207.75	Spinach	10	6.25	8.75	Spinach	seeding	2008-06-11	7.64641	37.7108	140.39	37.7 140.3	NA	NA	NA
S_0557	000619-3_	2008-06-10	2008	Jun	8	Continuous_cropping_test_of_spinach	37.42.39	140.23.25	Fukushima	non-rhizosphere	Andosols	upland	5.42	0.688	1.461	0.197	291.18	Spinach	20	12.5	17.5	Spinach	seeding	2008-05-02	7.41624	37.7108	140.39	37.7 140.3	NA	NA	NA
S_0558	000620-3_	2008-06-10	2008	Jun	8	Continuous_cropping_test_of_spinach	37.42.39	140.23.25	Fukushima	non-rhizosphere	Andosols	upland	5.25	0.643	1.428	0.193	285.78	Spinach	20	12.5	17.5	Spinach	seeding	2008-05-02	7.39896	37.7108	140.39	37.7 140.3	NA	NA	NA
S_0559	000620-2_	2008-06-10	2008	Jun	8	Continuous_cropping_test_of_spinach	37.42.39	140.23.25	Fukushima	non-rhizosphere	Andosols	upland	6.28	0.344	1.482	0.179	184.41	Spinach	10	6.25	8.75	Spinach	seeding	2008-05-02	8.27933	37.7108	140.39	37.7 140.3	NA	NA	NA
S_0560	000619-2_	2008-06-10	2008	Jun	8	Continuous_cropping_test_of_spinach	37.42.39	140.23.25	Fukushima	non-rhizosphere	Andosols	upland	6.09	0.536	1.492	0.21	208.98	Spinach	20	20	20	Spinach	seeding	2008-05-02	7.10476	37.7108	140.39	37.7 140.3	NA	NA	NA
S_0561	000638-0*	2008-09-04	2008	Sep	8	Continuous_cropping_test_of_spinach	37.42.39	140.23.25	Fukushima	non-rhizosphere	Andosols	upland	6.64	0.321	1.443	0.187	129.13	Spinach	10	10	10	Spinach	seeding	2008-07-24	7.71658	37.7108	140.39	37.7 140.3	NA	NA	NA
S_0562	000637-0*	2008-09-04	2008	Sep	8	Continuous_cropping_test_of_spinach	37.42.39	140.23.25	Fukushima	non-rhizosphere	Andosols	upland	5.77	0.415	1.488	0.189	283.5	Spinach	20	12.5	17.5	Spinach	seeding	2008-07-24	7.87302	37.7108	140.39	37.7 140.3	NA	NA	NA
S_0563	000636-1*	2008-09-04	2008	Sep	8	Continuous_cropping_test_of_spinach	37.42.39	140.23.25	Fukushima	non-rhizosphere	Andosols	upland	6.4	0.353	1.445	0.183	157.77	Spinach	10	6.25	8.75	Spinach	seeding	2008-07-24	7.89617	37.7108	140.39	37.7 140.3	NA	NA	NA
S_0564	000635-1*	2008-09-04	2008	Sep	8	Continuous_cropping_test_of_spinach	37.42.39	140.23.25	Fukushima	non-rhizosphere	Andosols	upland	6.7	0.391	1.549	0.332	177.25	Spinach	5	3.125	4.375	Spinach	seeding	2008-07-24	4.66566	37.7108	140.39	37.7 140.3	NA	NA	NA
S_0565	000627-3_	2008-07-23	2008	Jul	8	Continuous_cropping_test_of_spinach	37.42.39	140.23.25	Fukushima	non-rhizosphere	Andosols	upland	6.4	0.491	1.437	0.279	235.92	Spinach	10	6.25	8.75	Spinach	seeding	2008-06-11	5.15054	37.7108	140.39	37.7 140.3	NA	NA	NA
S_0566	000628-3_	2008-07-23	2008	Jul	8	Continuous_cropping_test_of_spinach	37.42.39	140.23.25	Fukushima	non-rhizosphere	Andosols	upland	6.3	0.651	1.397	0.276	242.23	Spinach	10	6.25	8.75	Spinach	seeding	2008-06-11	5.06159	37.7108	140.39	37.7 140.3	NA	NA	NA
S_0567	000628-2_	2008-07-23	2008	Jul	8	Continuous_cropping_test_of_spinach	37.42.39	140.23.25	Fukushima	non-rhizosphere	Andosols	upland	7.27	0.289	1.455	0.252	133.01	Spinach	5	3.125	4.375	Spinach	seeding	2008-06-11	5.77381	37.7108	140.39	37.7 140.3	NA	NA	NA
S_0568	000627-2_	2008-07-23	2008	Jul	8	Continuous_cropping_test_of_spinach	37.42.39	140.23.25	Fukushima	non-rhizosphere	Andosols	upland	6.95	0.545	1.463	0.292	230.2	Spinach	10	10	10	Spinach	seeding	2008-06-11	5.01027	37.7108	140.39	37.7 140.3	NA	NA	NA
S_0569	000646-1*	2008-08-27	2008	Aug	8	Organic_matters_continuous_use_test	37.42.37	140.23.29	Fukushima	non-rhizosphere	Andosols	upland	7.01	0.103	1.838	0.23	289.11	Komatsuna	NA	NA	NA	Komatsuna	seeding	2008-09-16	7.9913	37.7103	140.391	37.7 140.3	NA	NA	NA
S_0570	000645-1*	2008-08-27	2008	Aug	8	Organic_matters_continuous_use_test	37.42.37	140.23.29	Fukushima	non-rhizosphere	Andosols	upland	6.44	0.075	2.282	0.254	100.5	Komatsuna	NA	NA	NA	Komatsuna	seeding	2008-09-16	8.98425	37.7103	140.391	37.7 140.3	NA	NA	NA
S_0571	000644-1*	2008-08-27	2008	Aug	8	Organic_matters_continuous_use_test	37.42.37	140.23.29	Fukushima	non-rhizosphere	Andosols	upland	5.63	0.038	1.459	0.172	19.12	Komatsuna	NA	NA	NA	Komatsuna	seeding	2008-09-16	8.48256	37.7103	140.391	37.7 140.3	NA	NA	NA
S_0572	000643-1*	2008-08-27	2008	Aug	8	Organic_matters_continuous_use_test	37.42.37	140.23.29	Fukushima	non-rhizosphere	Andosols	upland	6.32	0.33	1.434	0.173	180.34	Spinach	10	6.25	8.75	Komatsuna	seeding	2008-09-16	8.28902	37.7103	140.391	37.7 140.3	NA	NA	NA
S_0573	000635-3_	2008-09-04	2008	Sep	8	Continuous_cropping_test_of_spinach	37.42.39	140.23.25	Fukushima	non-rhizosphere	Andosols	upland	5.59	0.391	1.5	0.191	300.5	Spinach	20	12.5	17.5	Spinach	seeding	2008-07-24	7.8534	37.7108	140.39	37.7 140.3	NA	NA	NA
S_0574	000636-3_	2008-09-04	2008	Sep	8	Continuous_cropping_test_of_spinach	37.42.39	140.23.25	Fukushima	non-rhizosphere	Andosols	upland	5.82	0.472	1.474	0.2	243.5	Spinach	20	12.5	17.5	Spinach	seeding	2008-07-24	7.37	37.7108	140.39	37.7 140.3	NA	NA	NA
S_0575	000636-2_	2008-09-04	2008	Sep	8	Continuous_cropping_test_of_spinach	37.42.39	140.23.25	Fukushima	non-rhizosphere	Andosols	upland	6.44	0.297	1.461	0.192	196.29	Spinach	10	6.25	8.75	Spinach	seeding	2008-07-24	7.60938	37.7108	140.39	37.7 140.3	NA	NA	NA
S_0576	000635-2_	2008-09-04	2008	Sep	8	Continuous_cropping_test_of_spinach	37.42.39	140.23.25	Fukushima	non-rhizosphere	Andosols	upland	6.38	0.409	1.49	0.25	207.5	Spinach	20	20	20	Spinach	seeding	2008-07-24	5.96	37.7108	140.39	37.7 140.3	NA	NA	NA
S_0577	000645-2_	2008-08-27	2008	Aug	8	Organic_matters_continuous_use_test	37.42.37	140.23.29	Fukushima	non-rhizosphere	Andosols	upland	5.22	0.051	1.451	0.174	38.59	Komatsuna	15	9.375	13.125	Komatsuna	seeding	2008-09-16	8.33908	37.7103	140.391	37.7 140.3	NA	NA	NA
S_0578	000650-2_	2008-08-27	2008	Aug	8	Organic_matters_continuous_use_test	37.42.37	140.23.29	Fukushima	non-rhizosphere	Andosols	upland	6.52	0.083	2.325	0.261	93.93	Komatsuna	NA	NA	NA	Komatsuna	seeding	2008-09-16	8.90805	37.7103	140.391	37.7 140.3	NA	NA	NA
S_0579	000644-2_	2008-08-27	2008	Aug	8	Organic_matters_continuous_use_test	37.42.37	140.23.29	Fukushima	non-rhizosphere	Andosols	upland	6.28	0.063	2.136	0.237	32.92	Komatsuna	NA	NA	NA	Komatsuna	seeding	2008-09-16	9.01266	37.7103	140.391	37.7 140.3	NA	NA	NA
S_0580	000646-2_	2008-08-27	2008	Aug	8	Organic_matters_continuous_use_test	37.42.37	140.23.29	Fukushima	non-rhizosphere	Andosols	upland	5.21	0.049	1.465	0.175	62.62	Komatsuna	15	9.375	13.125	Komatsuna	seeding	2008-09-16	8.37143	37.7103	140.391	37.7 140.3	NA	NA	NA
S_0581	000650-1*	2008-08-27	2008	Aug	8	Organic_matters_continuous_use_test	37.42.37	140.23.29	Fukushima	non-rhizosphere	Andosols	upland	6.13	0.084	1.661	0.208	283.82	Komatsuna	NA	NA	NA	Komatsuna	seeding	2008-09-16	7.98558	37.7103	140.391	37.7 140.3	NA	NA	NA
S_0582	000648-2_	2008-08-27	2008	Aug	8	Organic_matters_continuous_use_test	37.42.37	140.23.29	Fukushima	non-rhizosphere	Andosols	upland	6.13	0.084	1.661	0.208	283.82	Komatsuna	NA	NA	NA	Komatsuna	seeding	2008-09-16	7.98558	37.7103	140.391	37.7 140.3	NA	NA	NA
S_0583	000648-1*	2008-08-27	2008	Aug	8	Organic_matters_continuous_use_test	37.42.37	140.23.29	Fukushima	non-rhizosphere	Andosols	upland	5.51	0.043	1.525	0.192	11.65	Komatsuna	NA	NA	NA	Komatsuna	seeding	2008-09-16	7.94271	37.7103	140.391	37.7 140.3	NA	NA	NA
S_0584	000643-2_	2008-08-27	2008	Aug	8	Organic_matters_continuous_use_test	37.42.37	140.23.29	Fukushima	non-rhizosphere	Andosols	upland	5.76	0.075	2.21	0.252	29.46	Komatsuna	NA	NA	NA	Komatsuna	seeding	2008-09-16	8.76984	37.7103	140.391	37.7 140.3	NA	NA	NA
S_0585	000662-1*	2008-08-05	2008	Aug	8	An_investigation_into_microbial_community_of_the_soils_before_and_after_the_soil_sterilization	36.35.07	138.13.15	Nagano_City	non-rhizosphere	Grey_Lowland_soils	upland	5.7	0.45	2.08	0.22	1151	Celery	NA	NA	NA	Tomato	transplanting	NA	9.45455	36.5853	138.221	36.5 138.2	35	NA	Level 2
S_0586	000661-1*	2008-07-22	2008	Jul	8	An_investigation_into_microbial_community_of_the_soils_before_and_after_the_soil_sterilization	36.35.07	138.13.15	Nagano_City	non-rhizosphere	Grey_Lowland_soils	upland	6.2	0.11	1.67	0.18	853	Celery	NA	NA	NA	Tomato	transplanting	NA	9.27778	36.5853	138.221	36.5 138.2	65	NA	Level 4
S_0587	000657-2_	2008-08-19	2008	Aug	8	An_investigation_into_microbial_community_of_the_soils_before_and_after_the_soil_sterilization	36.35.07	138.13.15	Nagano_City	non-rhizosphere	Grey_Lowland_soils	upland	6.1	0.12	1.61	0.18	812	Celery	NA	NA	NA	Celery	transplanting	NA	8.94444	36.5853	138.221	36.5 138.2	37.5	NA	Level 2
S_0588	000656-2_	2008-07-28	2008	Jul	8	An_investigation_into_microbial_community_of_the_soils_before_and_after_the_soil_sterilization	36.35.07	138.13.15	Nagano_City	non-rhizosphere	Grey_Lowland_soils	upland	5.7	0.35	1.94	0.21	960	Celery	NA	NA	NA	Celery	transplanting	NA	9.2381	36.5853	138.221	36.5 138.2	90	NA	Level 5
S_0589	000655-2_	2008-07-22	2008	Jul	8	An_investigation_into_microbial_community_of_the_soils_before_and_after_the_soil_sterilization	36.35.07	138.13.15	Nagano_City	non-rhizosphere	Grey_Lowland_soils	upland	6	0.17	1.84	0.2	854	Celery	NA	NA	NA	Celery	transplanting	NA	9.2	36.5853	138.221	36.5 138.2	25	NA	Level 2
S_0590	000657-1*	2008-08-19	2008	Aug	8	An_investigation_into_microbial_community_of_the_soils_before_and_after_the_soil_sterilization	36.35.07	138.13.15	Nagano_City	non-rhizosphere	Grey_Lowland_soils	upland	5.6	0.53	1.66	0.2	779	Celery	NA	NA	NA	Tomato	transplanting	NA	8.3	36.5853	138.221	36.5 138.2	0	NA	Level 1
S_0591	000656-1*	2008-08-05	2008	Aug	8	An_investigation_into_microbial_community_of_the_soils_before_and_after_the_soil_sterilization	36.35.07	138.13.15	Nagano_City	non-rhizosphere	Grey_Lowland_soils	upland	5.6	0.47	1.99	0.22	984	Celery	NA	NA	NA	Tomato	transplanting	NA	9.04545	36.5853	138.221	36.5 138.2	85	NA	Level 5
S_0592	000655-1*	2008-07-22	2008	Jul	8	An_investigation_into_microbial_community_of_the_soils_before_and_after_the_soil_sterilization	36.35.07	138.13.15	Nagano_City	non-rhizosphere	Andosols	upland	7.1	0.11	1.748	0.218	186.27	Komatsuna	NA	NA	NA	Tomato	transplanting	NA	8.01835	36.5853	138.221	36.5 138.2	NA	NA	NA
S_0593	000667-2_	2008-07-22	2008	Jul	8	An_investigation_into_microbial_community_of_the_soils_before_and_after_the_soil_sterilization	36.35.07	138.13.15	Nagano_City	non-rhizosphere	Grey_Lowland_soils	upland	5.1	0.61	1.71	0.19	833	Celery	NA	NA	NA	Tomato	transplanting	NA	9	36.5853	138.221	36.5 138.2	85	NA	Level 5
S_0594	000669-1*	2008-08-19	2008	Aug	8	An_investigation_into_microbial_community_of_the_soils_before_and_after_the_soil_sterilization	36.35.07	138.13.15	Nagano_City	non-rhizosphere	Grey_Lowland_soils	upland	5.3	0.3	1.75	0.19	902	Celery	NA	NA	NA	Celery	transplanting	NA	9.21053	36.5853	138.221	36.5 138.2	85	NA	Level 5
S_0595	000668-1*	2008-08-05	2008	Aug	8	An_investigation_into_microbial_community_of_the_soils_before_and_after_the_soil_sterilization	36.35.07	138.13.15	Nagano_City	non-rhizosphere	Grey_Lowland_soils	upland	5.2	0.52	1.9	0.22	975	Celery	NA	NA	NA	Celery	transplanting	NA	8.63636	36.5853	138.221	36.5 138.2	90	NA	Level 5
S_0596	000667-1*	2008-07-22	2008	Jul	8	An_investigation_into_microbial_community_of_the_soils_before_and_after_the_soil_sterilization	36.35.07	138.13.15	Nagano_City	non-rhizosphere	Grey_Lowland_soils	upland	6.4	0.1	1.61	0.17	972	Celery	NA	NA	NA	Celery	transplanting	NA	9.47059	36.5853	138.221	36.5 138.2	42.5	NA	Level 3
S_0597	000663-2_	2008-08-19	2008	Aug	8	An_investigation_into_microbial_community_of_the_soils_before_and_after_the_soil_sterilization	36.35.07	138.13.15	Nagano_City	non-rhizosphere	Grey_Lowland_soils	upland	6.3	0.09	1.74	0.19	1029	Celery	NA	NA	NA	Celery	transplanting	NA	9.15789	36.5853	138.221	36.5 138.2	37.5	NA	Level 2
S_0598	000662-2_	2008-08-05	2008	Aug	8	An_investigation_into_microbial_community_of_the_soils_before_and_after_the_soil_sterilization	36.35.07	138.13.15	Nagano_City	non-rhizosphere	Grey_Lowland_soils	upland	6.1	0.21	1.91	0.2	1134	Celery	NA	NA	NA	Celery	transplanting	NA	9.55	36.5853	138.221	36.5 138.2	15	NA	Level 1
S_0599	000661-2_	2008-07-19	2008	Jul	8	An_investigation_into_microbial_community_of_the_soils_before_and_after_the_soil_sterilization	36.35.07	138.13.15	Nagano_City	non-rhizosphere	Grey_Lowland_soils	upland	6.1	0.32	1.82	0.2	1038	Celery	NA	NA	NA	Celery	transplanting	NA	9.1	36.5853	138.221	36.5 138.2	10	NA	Level 1
S_0600	000663-1*	2008-08-19	2008	Aug	8	An_investigation_into_microbial_community_of_the_soils_before_and_after_the_soil_sterilization	36.35.07	138.13.15	Nagano_City	non-rhizosphere	Grey_Lowland_soils	upland	6.2	0.19	1.96	0.21	988	Celery	NA	NA	NA	Tomato	transplanting	NA	9.33333	36.5853	138.221	36.5 138.2	47.5	NA	Level 3
S_0601	000675-2_	2008-08-11	2008	Aug	8	An_investigation_into_microbial_community_of_the_soils_before_and_after_the_soil_sterilization	36.06.16	137.55.60	Shiojiri_City	non-rhizosphere	Volcanogenous_Regosols	upland	6.7	0.56	4.99	0.41	699	Celery	50	NA	NA	Celery	transplanting	NA	12.1707	36.1044	137.933	36.1 137.9	75	NA	Level 4
S_0602	000674-2_	2008-07-28	2008	Jul	8	An_investigation_into_microbial_community_of_the_soils_before_and_after_the_soil_sterilization	36.06.16	137.55.60	Shiojiri_City	non-rhizosphere	Volcanogenous_Regosols	upland	7.2	0.1	5.03	0.38	584	Celery	50	NA	NA	Celery	transplanting	NA	13.2368	36.1044	137.933	36.1 137.9	50	NA	Level 3
S_0603	000673-2_	2008-07-02	2008	Jul	8	An_investigation_into_microbial_community_of_the_soils_before_and_after_the_soil_sterilization	36.06.16	137.55.60	Shiojiri_City	non-rhizosphere	Volcanogenous_Regosols	upland	6.4	0.6	4.9	0.42	735	Celery	50	NA	NA	Celery	transplanting	NA	11.6667	36.1044	137.933	36.1 137.9	55	NA	Level 3
S_0604	000675-1*	2008-08-11	2008	Aug	8	An_investigation_into_microbial_community_of_the_soils_before_and_after_the_soil_sterilization	36.06.16	137.55.60	Shiojiri_City	non-rhizosphere	Volcanogenous_Regosols	upland	6.7	0.68	4.87	0.41	752	Celery	50	NA	NA	Celery	transplanting	NA	11.878	36.1044	137.933	36.1 137.9	52.5	NA	Level 3
S_0605	000674-1*	2008-07-28	2008	Jul	8	An_investigation_into_microbial_community_of_the_soils_before_and_after_the_soil_sterilization	36.06.16	137.55.60	Shiojiri_City	non-rhizosphere	Volcanogenous_Regosols	upland	7.2	0.09	4.91	0.38	644	Celery	50	NA	NA	Celery	transplanting	NA	12.9211	36.1044	137.933	36.1 137.9	40	NA	Level 3
S_0606	000673-1*	2008-07-02	2008	Jul	8	An_investigation_into_microbial_community_of_the_soils_before_and_after_the_soil_sterilization	36.06.16	137.55.60	Shiojiri_City	non-rhizosphere	Grey_Lowland_soils	upland	5.8	0.47	1.84	0.2	1204	Celery	NA	NA	NA	Celery	transplanting	NA	9.2	36.1044	137.933	36.1 137.9	50	NA	Level 3
S_0607	000669-2_	2008-08-19	2008	Aug	8	An_investigation_into_microbial_community_of_the_soils_before_and_after_the_soil_sterilization	36.35.07	138.13.15	Nagano_City	non-rhizosphere	Grey_Lowland_soils	upland	5.5	0.52	1.91	0.21	1204	Celery	NA	NA	NA	Tomato	transplanting	NA	9.09524	36.5853	138.221	36.5 138.2	65	NA	Level 4
S_0608	000668-2_	2008-08-05	2008	Aug	8	An_investigation_into_microbial_community_of_the_soils_before_and_after_the_soil_sterilization	36.35.07	138.13.15	Nagano_City	non-rhizosphere	Grey_Lowland_soils	upland	5.5	0.43	1.98	0.22	1293	Celery	NA	NA	NA	Tomato	transplanting	NA	9	36.5853	138.221	36.5 138.2	30	NA	Level 2
S_0609	000685-2_	2006-08-25	2006	Aug	6	Effects_of_different_compost_amendment_against_loot-lesion_nematodes	35.21.04	139.16.53	Kanagawa_pref._agriculture_center,_before_transplanting	non-rhizosphere	Andosols	upland	6	0.1	NA	2.91	76.1	Radish	20.1	15	15	Sweet_corn	seeding	2006-09-11	11.1306	35.3511	139.281	35.3 139.2	NA	NA	NA
S_0610	000685-1*	2006-08-25	2006	Aug	6	Effects_of_different_compost_amendment_against_loot-lesion_nematodes	35.21.04	139.16.53	Kanagawa_pref._agriculture_center,_before_transplanting	non-rhizosphere	Volcanogenous_Regosols	upland	6.5	0.46	5.77	0.45	634	Celery	50	NA	NA	Sweet_corn	seeding	2006-09-11	12.8222	35.3511	139.281	35.3 139.2	40	NA	Level 3
S_0611	000681-2_	2008-08-11	2008	Aug	8	An_investigation_into_microbial_community_of_the_soils_before_and_after_the_soil_sterilization	36.06.16	137.55.60	Shiojiri_City	non-rhizosphere	Volcanogenous_Regosols	upland	6.6	0.43	5.73	0.45	629	Celery	50	NA	NA	Celery	transplanting	NA	12.7333	36.1044	137.933	36.1 137.9	22.5	NA	Level 2
S_0612	000680-2_	2008-07-28	2008	Jul	8	An_investigation_into_microbial_community_of_the_soils_before_and_after_the_soil_sterilization	36.06.16	137.55.60	Shiojiri_City	non-rhizosphere	Volcanogenous_Regosols	upland	7.3	0.11	5.62	0.43	587	Celery	50	NA	NA	Celery	transplanting	NA	13.0698	36.1044	137.933	36.1 137.9	35	NA	Level 2
S_0613	000679-2_	2008-07-02	2008	Jul	8	An_investigation_into_microbial_community_of_the_soils_before_and_after_the_soil_sterilization	36.06.16	137.55.60	Shiojiri_City	non-rhizosphere	Volcanogenous_Regosols	upland	6.6	0.47	5.11	0.42	627	Celery	50	NA	NA	Celery	transplanting	NA	12.1667	36.1044	137.933	36.1 137.9	30	NA	Level 2
S_0614	000681-1*	2008-08-11	2008	Aug	8	An_investigation_into_microbial_community_of_the_soils_before_and_after_the_soil_sterilization	36.06.16	137.55.60	Shiojiri_City	non-rhizosphere	Volcanogenous_Regosols	upland	6.6	0.46	5.11	0.42	620	Celery	50	NA	NA	Celery	transplanting	NA	12.1667	36.1044	137.933	36.1 137.9	50	NA	Level 3
S_0615	000680-1*	2008-07-28	2008	Jul	8	An_investigation_into_microbial_community_of_the_soils_before_and_after_the_soil_sterilization	36.06.16	137.55.60	Shiojiri_City	non-rhizosphere	Volcanogenous_Regosols	upland	7.2	0.1	5.26	0.4	633	Celery	50	NA	NA	Celery	transplanting	NA	13.15	36.1044	137.933	36.1 137.9	25	NA	Level 2
S_0616	000679-1*	2008-07-02	2008	Jul	8	An_investigation_into_microbial_community_of_the_soils_before_and_after_the_soil_sterilization	36.06.16	137.55.60	Shiojiri_City	non-rhizosphere	Volcanogenous_Regosols	upland	6.4	0.67	5.01	0.41	670	Celery	50	NA	NA	Celery	transplanting	NA	12.2195	36.1044	137.933	36.1 137.9	60	NA	Level 4
S_0617	000694-1*	2007-11-28	2007	Nov	7	Effects_of_different_compost_amendment_against_loot-lesion_nematodes	35.21.04	139.16.53	Kanagawa_pref._agriculture_center,_before_transplanting	non-rhizosphere	Andosols	upland	5.7	0.1	NA	NA	58.1	Radish	13.5	13	9.3	Sweet_corn	seeding	2007-09-14	9.60995	35.3511	139.281	35.3 139.2	NA	NA	NA
S_0618	000691-3*	2006-08-25	2006	Aug	6	Effects_of_different_compost_amendment_against_loot-lesion_nematodes	35.21.04	139.16.53	Kanagawa_pref._agriculture_center,_before_transplanting	non-rhizosphere	Andosols	upland	5.8	0.1	NA	NA	37.3	Radish	13.5	13	9.3	Sweet_corn	seeding	2006-09-11	10.1832	35.3511	139.281	35.3 139.2	NA	NA	NA
S_0619	000691-2_	2006-08-25	2006	Aug	6	Effects_of_different_compost_amendment_against_loot-lesion_nematodes	35.21.04	139.16.53	Kanagawa_pref._agriculture_center,_before_transplanting	non-rhizosphere	Andosols	upland	5.8	0.1	NA	NA	67.6	Radish	13.5	13	9.3	Sweet_corn	seeding	2006-09-11	8.34349	35.3511	139.281	35.3 139.2	NA	NA	NA
S_0620	000691-1_	2006-08-25	2006	Aug	6	Effects_of_different_compost_amendment_against_loot-lesion_nematodes	35.21.04	139.16.53	Kanagawa_pref._agriculture_center,_before_transplanting	non-rhizosphere	Andosols	upland	6.3	0.1	NA	3.25	106.9	Radish	14.9	0	0	Sweet_corn	seeding	2006-09-11	10.0554	35.3511	139.281	35.3 139.2	NA	NA	NA
S_0621	000688-3_	2006-08-25	2006	Aug	6	Effects_of_different_compost_amendment_against_loot-lesion_nematodes	35.21.04	139.16.53	Kanagawa_pref._agriculture_center,_before_transplanting	non-rhizosphere	Andosols	upland	6.2	0.1	NA	3.32	56.4	Radish	14.9	0	0	Sweet_corn	seeding	2006-09-11	10.5753	35.3511	139.281	35.3 139.2	NA	NA	NA
S_0622	000688-2*	2006-08-25	2006	Aug	6	Effects_of_different_compost_amendment_against_loot-lesion_nematodes	35.21.04	139.16.53	Kanagawa_pref._agriculture_center,_before_transplanting	non-rhizosphere	Andosols	upland	6.3	0.1	NA	2.97	76	Radish	14.9	0	0	Sweet_corn	seeding	2006-09-11	10.1481	35.3511	139.281	35.3 139.2	NA	NA	NA
S_0623	000688-1_	2006-08-25	2006	Aug	6	Effects_of_different_compost_amendment_against_loot-lesion_nematodes	35.21.04	139.16.53	Kanagawa_pref._agriculture_center,_before_transplanting	non-rhizosphere	Andosols	upland	6	0.1	NA	3	63	Radish	20.1	15	15	Sweet_corn	seeding	2006-09-11	11.1567	35.3511	139.281	35.3 139.2	NA	NA	NA
S_0624	000685-3_	2006-08-25	2006	Aug	6	Effects_of_different_compost_amendment_against_loot-lesion_nematodes	35.21.04	139.16.53	Kanagawa_pref._agriculture_center,_before_transplanting	non-rhizosphere	Andosols	upland	6	0.1	NA	3.12	49.8	Radish	20.1	15	15	Sweet_corn	seeding	2006-09-11	11.1442	35.3511	139.281	35.3 139.2	NA	NA	NA
S_0625	000700-3*	2007-11-28	2007	Nov	7	Effects_of_different_compost_amendment_against_loot-lesion_nematodes	35.21.04	139.16.53	Kanagawa_pref._agriculture_center,_before_transplanting	non-rhizosphere	Andosols	upland	5.9	0.1	3.92	0.39	776	Radish	13.5	13	9.3	Sweet_corn	seeding	2007-09-14	10.0513	35.3511	139.281	35.3 139.2	NA	NA	NA
S_0626	000700-2_	2007-11-28	2007	Nov	7	Effects_of_different_compost_amendment_against_loot-lesion_nematodes	35.21.04	139.16.53	Kanagawa_pref._agriculture_center,_before_transplanting	non-rhizosphere	Andosols	upland	5.9	0.1	3.84	0.4	610	Radish	13.5	13	9.3	Sweet_corn	seeding	2007-09-14	9.6	35.3511	139.281	35.3 139.2	NA	NA	NA
S_0627	000700-1_	2007-11-28	2007	Nov	7	Effects_of_different_compost_amendment_against_loot-lesion_nematodes	35.21.04	139.16.53	Kanagawa_pref._agriculture_center,_before_transplanting	non-rhizosphere	Andosols	upland	6.2	0.1	3.68	0.34	811	Radish	14.9	0	0	Sweet_corn	seeding	2007-09-14	10.8235	35.3511	139.281	35.3 139.2	NA	NA	NA
S_0628	000697-3_	2007-11-28	2007	Nov	7	Effects_of_different_compost_amendment_against_loot-lesion_nematodes	35.21.04	139.16.53	Kanagawa_pref._agriculture_center,_before_transplanting	non-rhizosphere	Andosols	upland	6.1	0.1	3.67	0.33	733	Radish	14.9	0	0	Sweet_corn	seeding	2007-09-14	11.1212	35.3511	139.281	35.3 139.2	NA	NA	NA
S_0629	000697-2*	2007-11-28	2007	Nov	7	Effects_of_different_compost_amendment_against_loot-lesion_nematodes	35.21.04	139.16.53	Kanagawa_pref._agriculture_center,_before_transplanting	non-rhizosphere	Andosols	upland	6	0.1	3.27	0.31	941	Radish	14.9	0	0	Sweet_corn	seeding	2007-09-14	10.5484	35.3511	139.281	35.3 139.2	NA	NA	NA
S_0630	000697-1_	2007-11-28	2007	Nov	7	Effects_of_different_compost_amendment_against_loot-lesion_nematodes	35.21.04	139.16.53	Kanagawa_pref._agriculture_center,_before_transplanting	non-rhizosphere	Andosols	upland	6	0	3.14	0.27	508	Radish	20.1	15	15	Sweet_corn	seeding	2007-09-14	11.6296	35.3511	139.281	35.3 139.2	NA	NA	NA
S_0631	000694-3_	2007-11-28	2007	Nov	7	Effects_of_different_compost_amendment_against_loot-lesion_nematodes	35.21.04	139.16.53	Kanagawa_pref._agriculture_center,_before_transplanting	non-rhizosphere	Andosols	upland	5.8	0.1	3.23	0.28	450	Radish	20.1	15	15	Sweet_corn	seeding	2007-09-14	11.5357	35.3511	139.281	35.3 139.2	NA	NA	NA
S_0632	000694-2_	2007-11-28	2007	Nov	7	Effects_of_different_compost_amendment_against_loot-lesion_nematodes	35.21.04	139.16.53	Kanagawa_pref._agriculture_center,_before_transplanting	non-rhizosphere	Andosols	upland	6.1	0.1	3.32	0.29	423	Radish	20.1	15	15	Sweet_corn	seeding	2007-09-14	11.4483	35.3511	139.281	35.3 139.2	NA	NA	NA
S_0633	000710-1.2_	2006-05-16	2006	May	6	Effect_of_soil_type_and_organic_matter_application_on_soil_microbial_community	36.01.40	140.06.01	artificial_concrete_framed_field_(3-1-1_Kannondai,_Tsukuba,_Ibaraki)	non-rhizosphere	Yellow_soils	upland	5.4	NA	1.21	0.1	649	Sweet_corn	15	15	15	Carrot	seeding	2006-05-30	12.1	36.0278	140.1	36.0 140.1	NA	NA	NA
S_0634	000709-1.1*	2006-05-16	2006	May	6	Effect_of_soil_type_and_organic_matter_application_on_soil_microbial_community	36.01.40	140.06.01	artificial_concrete_framed_field_(3-1-1_Kannondai,_Tsukuba,_Ibaraki)	non-rhizosphere	Andosols	upland	5.6	NA	4.9	0.4	629	Sweet_corn	6	NA	NA	Carrot	seeding	2006-05-30	12.25	36.0278	140.1	36.0 140.1	NA	NA	NA
S_0635	000705-2.3_	2006-05-16	2006	May	6	Effect_of_soil_type_and_organic_matter_application_on_soil_microbial_community	36.01.40	140.06.01	artificial_concrete_framed_field_(3-1-1_Kannondai,_Tsukuba,_Ibaraki)	non-rhizosphere	Andosols	upland	5.3	NA	4.95	0.4	333	Sweet_corn	10.5	5.9	NA	Carrot	seeding	2006-05-30	12.375	36.0278	140.1	36.0 140.1	NA	NA	NA
S_0636	000704-2.1_	2006-05-16	2006	May	6	Effect_of_soil_type_and_organic_matter_application_on_soil_microbial_community	36.01.40	140.06.01	artificial_concrete_framed_field_(3-1-1_Kannondai,_Tsukuba,_Ibaraki)	non-rhizosphere	Andosols	upland	5.3	NA	4.72	0.36	327	Sweet_corn	15	15	15	Carrot	seeding	2006-05-30	13.1111	36.0278	140.1	36.0 140.1	NA	NA	NA
S_0637	000703-2.3_	2006-05-16	2006	May	6	Effect_of_soil_type_and_organic_matter_application_on_soil_microbial_community	36.01.40	140.06.01	artificial_concrete_framed_field_(3-1-1_Kannondai,_Tsukuba,_Ibaraki)	non-rhizosphere	Andosols	upland	5.9	NA	4.85	0.39	658	Sweet_corn	6	NA	NA	Carrot	seeding	2006-05-30	12.4359	36.0278	140.1	36.0 140.1	NA	NA	NA
S_0638	000705-1.1*	2006-05-16	2006	May	6	Effect_of_soil_type_and_organic_matter_application_on_soil_microbial_community	36.01.40	140.06.01	artificial_concrete_framed_field_(3-1-1_Kannondai,_Tsukuba,_Ibaraki)	non-rhizosphere	Andosols	upland	5.7	NA	4.82	0.39	326	Sweet_corn	10.5	5.9	NA	Carrot	seeding	2006-05-30	12.359	36.0278	140.1	36.0 140.1	NA	NA	NA
S_0639	000704-1.2*	2006-05-16	2006	May	6	Effect_of_soil_type_and_organic_matter_application_on_soil_microbial_community	36.01.40	140.06.01	artificial_concrete_framed_field_(3-1-1_Kannondai,_Tsukuba,_Ibaraki)	non-rhizosphere	Andosols	upland	5.5	NA	4.38	0.34	273	Sweet_corn	15	15	15	Carrot	seeding	2006-05-30	12.8824	36.0278	140.1	36.0 140.1	NA	NA	NA
S_0640	000703-1.3*	2006-05-16	2006	May	6	Effect_of_soil_type_and_organic_matter_application_on_soil_microbial_community	36.01.40	140.06.01	artificial_concrete_framed_field_(3-1-1_Kannondai,_Tsukuba,_Ibaraki)	non-rhizosphere	Andosols	upland	5.6	0.1	3.28	0.31	1094	Radish	13.5	13	9.3	Carrot	seeding	2006-05-30	10.5806	36.0278	140.1	36.0 140.1	NA	NA	NA
S_0641	000715-2.2_	2006-05-16	2006	May	6	Effect_of_soil_type_and_organic_matter_application_on_soil_microbial_community	36.01.40	140.06.01	artificial_concrete_framed_field_(3-1-1_Kannondai,_Tsukuba,_Ibaraki)	non-rhizosphere	Grey_Lowland_soils	upland	6	NA	1.45	0.14	1140	Sweet_corn	6	NA	NA	Carrot	seeding	2006-05-30	10.3571	36.0278	140.1	36.0 140.1	NA	NA	NA
S_0642	000717-1.1_	2006-05-16	2006	May	6	Effect_of_soil_type_and_organic_matter_application_on_soil_microbial_community	36.01.40	140.06.01	artificial_concrete_framed_field_(3-1-1_Kannondai,_Tsukuba,_Ibaraki)	non-rhizosphere	Grey_Lowland_soils	upland	5.8	NA	1.55	0.14	725	Sweet_corn	10.5	5.9	NA	Carrot	seeding	2006-05-30	11.0714	36.0278	140.1	36.0 140.1	NA	NA	NA
S_0643	000716-1.3*	2006-05-16	2006	May	6	Effect_of_soil_type_and_organic_matter_application_on_soil_microbial_community	36.01.40	140.06.01	artificial_concrete_framed_field_(3-1-1_Kannondai,_Tsukuba,_Ibaraki)	non-rhizosphere	Grey_Upland_soils	upland	5.7	NA	1.17	0.1	600	Sweet_corn	15	15	15	Carrot	seeding	2006-05-30	11.7	36.0278	140.1	36.0 140.1	NA	NA	NA
S_0644	000715-1.2*	2006-05-16	2006	May	6	Effect_of_soil_type_and_organic_matter_application_on_soil_microbial_community	36.01.40	140.06.01	artificial_concrete_framed_field_(3-1-1_Kannondai,_Tsukuba,_Ibaraki)	non-rhizosphere	Yellow_soils	upland	5.4	NA	1.53	0.14	998	Sweet_corn	6	NA	NA	Carrot	seeding	2006-05-30	10.9286	36.0278	140.1	36.0 140.1	NA	NA	NA
S_0645	000711-2.2*	2006-05-16	2006	May	6	Effect_of_soil_type_and_organic_matter_application_on_soil_microbial_community	36.01.40	140.06.01	artificial_concrete_framed_field_(3-1-1_Kannondai,_Tsukuba,_Ibaraki)	non-rhizosphere	Yellow_soils	upland	5.3	NA	1.7	0.14	704	Sweet_corn	10.5	5.9	NA	Carrot	seeding	2006-05-30	12.1429	36.0278	140.1	36.0 140.1	NA	NA	NA
S_0646	000710-2.1*	2006-05-16	2006	May	6	Effect_of_soil_type_and_organic_matter_application_on_soil_microbial_community	36.01.40	140.06.01	artificial_concrete_framed_field_(3-1-1_Kannondai,_Tsukuba,_Ibaraki)	non-rhizosphere	Yellow_soils	upland	5.2	NA	1.25	0.11	660	Sweet_corn	15	15	15	Carrot	seeding	2006-05-30	11.3636	36.0278	140.1	36.0 140.1	NA	NA	NA
S_0647	000709-2.2_	2006-05-16	2006	May	6	Effect_of_soil_type_and_organic_matter_application_on_soil_microbial_community	36.01.40	140.06.01	artificial_concrete_framed_field_(3-1-1_Kannondai,_Tsukuba,_Ibaraki)	non-rhizosphere	Yellow_soils	upland	5.9	NA	1.48	0.13	1198	Sweet_corn	6	NA	NA	Carrot	seeding	2006-05-30	11.3846	36.0278	140.1	36.0 140.1	NA	NA	NA
S_0648	000711-1.1_	2006-05-16	2006	May	6	Effect_of_soil_type_and_organic_matter_application_on_soil_microbial_community	36.01.40	140.06.01	artificial_concrete_framed_field_(3-1-1_Kannondai,_Tsukuba,_Ibaraki)	non-rhizosphere	Yellow_soils	upland	5.4	NA	1.63	0.14	726	Sweet_corn	10.5	5.9	NA	Carrot	seeding	2006-05-30	11.6429	36.0278	140.1	36.0 140.1	NA	NA	NA
S_0649	000723-2.2_	2006-05-16	2006	May	6	Effect_of_soil_type_and_organic_matter_application_on_soil_microbial_community	36.01.40	140.06.01	artificial_concrete_framed_field_(3-1-1_Kannondai,_Tsukuba,_Ibaraki)	non-rhizosphere	Andosols	upland	5.8	NA	3.68	0.31	292	Sweet_corn	10.5	5.9	NA	Carrot	seeding	2006-05-30	11.871	36.0278	140.1	36.0 140.1	NA	NA	NA
S_0650	000722-2.2*	2006-05-16	2006	May	6	Effect_of_soil_type_and_organic_matter_application_on_soil_microbial_community	36.01.40	140.06.01	artificial_concrete_framed_field_(3-1-1_Kannondai,_Tsukuba,_Ibaraki)	non-rhizosphere	Andosols	upland	5.6	NA	3.42	0.28	238	Sweet_corn	15	15	15	Carrot	seeding	2006-05-30	12.2143	36.0278	140.1	36.0 140.1	NA	NA	NA
S_0651	000721-2.1_	2006-05-16	2006	May	6	Effect_of_soil_type_and_organic_matter_application_on_soil_microbial_community	36.01.40	140.06.01	artificial_concrete_framed_field_(3-1-1_Kannondai,_Tsukuba,_Ibaraki)	non-rhizosphere	Andosols	upland	6.6	NA	3.69	0.32	665	Sweet_corn	6	NA	NA	Carrot	seeding	2006-05-30	11.5312	36.0278	140.1	36.0 140.1	NA	NA	NA
S_0652	000723-1.2*	2006-05-16	2006	May	6	Effect_of_soil_type_and_organic_matter_application_on_soil_microbial_community	36.01.40	140.06.01	artificial_concrete_framed_field_(3-1-1_Kannondai,_Tsukuba,_Ibaraki)	non-rhizosphere	Andosols	upland	6.2	NA	3.82	0.32	363	Sweet_corn	10.5	5.9	NA	Carrot	seeding	2006-05-30	11.9375	36.0278	140.1	36.0 140.1	NA	NA	NA
S_0653	000722-1.3_	2006-05-16	2006	May	6	Effect_of_soil_type_and_organic_matter_application_on_soil_microbial_community	36.01.40	140.06.01	artificial_concrete_framed_field_(3-1-1_Kannondai,_Tsukuba,_Ibaraki)	non-rhizosphere	Andosols	upland	6.2	NA	3.26	0.26	281	Sweet_corn	15	15	15	Carrot	seeding	2006-05-30	12.5385	36.0278	140.1	36.0 140.1	NA	NA	NA
S_0654	000721-1.2*	2006-05-16	2006	May	6	Effect_of_soil_type_and_organic_matter_application_on_soil_microbial_community	36.01.40	140.06.01	artificial_concrete_framed_field_(3-1-1_Kannondai,_Tsukuba,_Ibaraki)	non-rhizosphere	Grey_Upland_soils	upland	5.8	NA	1.53	0.15	1195	Sweet_corn	6	NA	NA	Carrot	seeding	2006-05-30	10.2	36.0278	140.1	36.0 140.1	NA	NA	NA
S_0655	000717-2.2*	2006-05-16	2006	May	6	Effect_of_soil_type_and_organic_matter_application_on_soil_microbial_community	36.01.40	140.06.01	artificial_concrete_framed_field_(3-1-1_Kannondai,_Tsukuba,_Ibaraki)	non-rhizosphere	Grey_Upland_soils	upland	5.5	NA	1.47	0.13	654	Sweet_corn	10.5	5.9	NA	Carrot	seeding	2006-05-30	11.3077	36.0278	140.1	36.0 140.1	NA	NA	NA
S_0656	000716-2.2_	2006-05-16	2006	May	6	Effect_of_soil_type_and_organic_matter_application_on_soil_microbial_community	36.01.40	140.06.01	artificial_concrete_framed_field_(3-1-1_Kannondai,_Tsukuba,_Ibaraki)	non-rhizosphere	Grey_Upland_soils	upland	5.6	NA	1.19	0.1	604	Sweet_corn	15	15	15	Carrot	seeding	2006-05-30	11.9	36.0278	140.1	36.0 140.1	NA	NA	NA
S_0657	000733-1.2_	2008-05-14	2008	May	8	Effects_of_long-term_fertilization_on__soil_microbial_community_structure_and_spinach_yields_	35.18.00	135.15.00	aono,_ayabe,_KYOTO	non-rhizosphere	Brown_Lowland_soils	upland	6.4	0.349	1.7	0.114	776.6	Spinach	20	80	50	Spinach	seeding	2008-04-15	14.9123	35.3	135.25	35.3 135.2	NA	NA	NA
S_0658	000733-1.1*	2008-05-14	2008	May	8	Effects_of_long-term_fertilization_on__soil_microbial_community_structure_and_spinach_yields_	35.18.00	135.15.00	aono,_ayabe,_KYOTO	non-rhizosphere	Brown_Lowland_soils	upland	6.6	0.2	1.831	0.12	543.46	Spinach	10	40	25	Spinach	seeding	2008-04-15	15.2583	35.3	135.25	35.3 135.2	NA	NA	NA
S_0659	000727-3.2_	2008-05-14	2008	May	8	Effects_of_long-term_fertilization_on__soil_microbial_community_structure_and_spinach_yields_	35.18.00	135.15.00	aono,_ayabe,_KYOTO	non-rhizosphere	Brown_Lowland_soils	upland	6.6	0.2	1.831	0.12	543.46	Spinach	10	40	25	Spinach	seeding	2008-04-15	15.2583	35.3	135.25	35.3 135.2	NA	NA	NA
S_0660	000727-3.1_	2008-05-14	2008	May	8	Effects_of_long-term_fertilization_on__soil_microbial_community_structure_and_spinach_yields_	35.18.00	135.15.00	aono,_ayabe,_KYOTO	non-rhizosphere	Brown_Lowland_soils	upland	6.9	0.08	1.759	0.109	519.04	Spinach	10	40	25	Spinach	seeding	2008-04-15	16.1376	35.3	135.25	35.3 135.2	NA	NA	NA
S_0661	000727-2.2_	2008-05-14	2008	May	8	Effects_of_long-term_fertilization_on__soil_microbial_community_structure_and_spinach_yields_	35.18.00	135.15.00	aono,_ayabe,_KYOTO	non-rhizosphere	Brown_Lowland_soils	upland	6.9	0.08	1.759	0.109	519.04	Spinach	10	40	25	Spinach	seeding	2008-04-15	16.1376	35.3	135.25	35.3 135.2	NA	NA	NA
S_0662	000727-2.1_	2008-05-14	2008	May	8	Effects_of_long-term_fertilization_on__soil_microbial_community_structure_and_spinach_yields_	35.18.00	135.15.00	aono,_ayabe,_KYOTO	non-rhizosphere	Brown_Lowland_soils	upland	6.4	0.3	1.671	0.115	439.91	Spinach	10	40	25	Spinach	seeding	2008-04-15	14.5304	35.3	135.25	35.3 135.2	NA	NA	NA
S_0663	000727-1.2_	2008-05-14	2008	May	8	Effects_of_long-term_fertilization_on__soil_microbial_community_structure_and_spinach_yields_	35.18.00	135.15.00	aono,_ayabe,_KYOTO	non-rhizosphere	Brown_Lowland_soils	upland	6.4	0.3	1.671	0.115	439.91	Spinach	10	40	25	Spinach	seeding	2008-04-15	14.5304	35.3	135.25	35.3 135.2	NA	NA	NA
S_0664	000727-1.1*	2008-05-14	2008	May	8	Effects_of_long-term_fertilization_on__soil_microbial_community_structure_and_spinach_yields_	35.18.00	135.15.00	aono,_ayabe,_KYOTO	non-rhizosphere	Andosols	upland	5.8	NA	3.77	0.33	555	Sweet_corn	6	NA	NA	Spinach	seeding	2008-04-15	11.4242	35.3	135.25	35.3 135.2	NA	NA	NA
S_0665	000739-2.2_	2008-05-14	2008	May	8	Effects_of_long-term_fertilization_on__soil_microbial_community_structure_and_spinach_yields_	35.18.00	135.15.00	aono,_ayabe,_KYOTO	non-rhizosphere	Brown_Lowland_soils	upland	5.8	0.7	1.6196	0.110512	1656.06	Spinach	40	NA	NA	Spinach	seeding	2008-04-15	14.6554	35.3	135.25	35.3 135.2	NA	NA	NA
S_0666	000739-2.1_	2008-05-14	2008	May	8	Effects_of_long-term_fertilization_on__soil_microbial_community_structure_and_spinach_yields_	35.18.00	135.15.00	aono,_ayabe,_KYOTO	non-rhizosphere	Brown_Lowland_soils	upland	5.8	1.4	1.78499	0.124852	1839	Spinach	40	NA	NA	Spinach	seeding	2008-04-15	14.2969	35.3	135.25	35.3 135.2	NA	NA	NA
S_0667	000739-1.2_	2008-05-14	2008	May	8	Effects_of_long-term_fertilization_on__soil_microbial_community_structure_and_spinach_yields_	35.18.00	135.15.00	aono,_ayabe,_KYOTO	non-rhizosphere	Brown_Lowland_soils	upland	5.8	1.4	1.78	0.12	1839	Spinach	40	NA	NA	Spinach	seeding	2008-04-15	14.8333	35.3	135.25	35.3 135.2	NA	NA	NA
S_0668	000739-1.1*	2008-05-14	2008	May	8	Effects_of_long-term_fertilization_on__soil_microbial_community_structure_and_spinach_yields_	35.18.00	135.15.00	aono,_ayabe,_KYOTO	non-rhizosphere	Brown_Lowland_soils	upland	6.2	0.27	1.761	0.114	733.02	Spinach	20	80	50	Spinach	seeding	2008-04-15	15.4474	35.3	135.25	35.3 135.2	NA	NA	NA
S_0669	000733-3.2_	2008-05-14	2008	May	8	Effects_of_long-term_fertilization_on__soil_microbial_community_structure_and_spinach_yields_	35.18.00	135.15.00	aono,_ayabe,_KYOTO	non-rhizosphere	Brown_Lowland_soils	upland	6.2	0.27	1.761	0.114	733.02	Spinach	20	80	50	Spinach	seeding	2008-04-15	15.4474	35.3	135.25	35.3 135.2	NA	NA	NA
S_0670	000733-3.1_	2008-05-14	2008	May	8	Effects_of_long-term_fertilization_on__soil_microbial_community_structure_and_spinach_yields_	35.18.00	135.15.00	aono,_ayabe,_KYOTO	non-rhizosphere	Brown_Lowland_soils	upland	6.5	0.197	1.877	0.113	786.02	Spinach	20	80	50	Spinach	seeding	2008-04-15	16.6106	35.3	135.25	35.3 135.2	NA	NA	NA
S_0671	000733-2.2_	2008-05-14	2008	May	8	Effects_of_long-term_fertilization_on__soil_microbial_community_structure_and_spinach_yields_	35.18.00	135.15.00	aono,_ayabe,_KYOTO	non-rhizosphere	Brown_Lowland_soils	upland	6.5	0.197	1.877	0.113	786.02	Spinach	20	80	50	Spinach	seeding	2008-04-15	16.6106	35.3	135.25	35.3 135.2	NA	NA	NA
S_0672	000733-2.1_	2008-05-14	2008	May	8	Effects_of_long-term_fertilization_on__soil_microbial_community_structure_and_spinach_yields_	35.18.00	135.15.00	aono,_ayabe,_KYOTO	non-rhizosphere	Brown_Lowland_soils	upland	6.4	0.349	1.7	0.114	776.6	Spinach	20	80	50	Spinach	seeding	2008-04-15	14.9123	35.3	135.25	35.3 135.2	NA	NA	NA
S_0673	000750-0.1*	2008-06-09	2008	Jun	8	Effects_of_long-term_fertilization_on__soil_microbial_community_structure_and_onion_yields_	35.18.00	135.15.00	aono,_ayabe,_KYOTO	non-rhizosphere	Brown_Lowland_soils	Fine_textured_Brown_Lowland_soils	6.72	0.069	1.032	0.125	1737.52	Onion	NA	NA	NA	Soybean	transplanting	2007-11-08	8.256	35.3	135.25	35.3 135.2	NA	NA	NA
S_0674	000749-0.1*	2008-06-09	2008	Jun	8	Effects_of_long-term_fertilization_on__soil_microbial_community_structure_and_onion_yields_	35.18.00	135.15.00	aono,_ayabe,_KYOTO	non-rhizosphere	Brown_Lowland_soils	Fine_textured_Brown_Lowland_soils	6.52	0.12	3.125	0.347	3721.15	Onion	NA	NA	NA	Soybean	transplanting	2007-11-08	9.00576	35.3	135.25	35.3 135.2	NA	NA	NA
S_0675	000748-0.1*	2008-06-09	2008	Jun	8	Effects_of_long-term_fertilization_on__soil_microbial_community_structure_and_spinach_yields_	35.18.00	135.15.00	aono,_ayabe,_KYOTO	non-rhizosphere	Brown_Lowland_soils	Fine_textured_Brown_Lowland_soils	7	0.05	1.038	0.12	488.71	Onion	NA	NA	NA	Soybean	transplanting	2007-11-08	8.65	35.3	135.25	35.3 135.2	NA	NA	NA
S_0676	000747-0.1*	2008-06-09	2008	Jun	8	Effects_of_long-term_fertilization_on__soil_microbial_community_structure_and_onion_yields_	35.18.00	135.15.00	aono,_ayabe,_KYOTO	non-rhizosphere	Brown_Lowland_soils	Fine_textured_Brown_Lowland_soils	7.3	0.081	1.692	0.168	633.26	Onion	NA	NA	NA	Soybean	transplanting	2007-11-08	10.0714	35.3	135.25	35.3 135.2	NA	NA	NA
S_0677	000746-0.1*	2008-06-09	2008	Jun	8	Effects_of_long-term_fertilization_on__soil_microbial_community_structure_and_onion_yields_	35.18.00	135.15.00	aono,_ayabe,_KYOTO	non-rhizosphere	Brown_Lowland_soils	Fine_textured_Brown_Lowland_soils	7.3	0.117	2.961	0.288	1130.17	Onion	NA	NA	NA	Soybean	transplanting	2007-11-08	10.2812	35.3	135.25	35.3 135.2	NA	NA	NA
S_0678	000745-0.1*	2008-06-09	2008	Jun	8	Effects_of_long-term_fertilization_on__soil_microbial_community_structure_and_onion_yields_	35.18.00	135.15.00	aono,_ayabe,_KYOTO	non-rhizosphere	Brown_Lowland_soils	upland	5.7	0.9	2.02922	0.128673	1722.65	Spinach	40	NA	NA	Soybean	transplanting	2007-11-08	15.7704	35.3	135.25	35.3 135.2	NA	NA	NA
S_0679	000739-3.2_	2008-05-14	2008	May	8	Effects_of_long-term_fertilization_on__soil_microbial_community_structure_and_spinach_yields_	35.18.00	135.15.00	aono,_ayabe,_KYOTO	non-rhizosphere	Brown_Lowland_soils	upland	5.7	0.9	2.02922	0.128673	1722.65	Spinach	40	NA	NA	Spinach	seeding	2008-04-15	15.7704	35.3	135.25	35.3 135.2	NA	NA	NA
S_0680	000739-3.1_	2008-05-14	2008	May	8	Effects_of_long-term_fertilization_on__soil_microbial_community_structure_and_spinach_yields_	35.18.00	135.15.00	aono,_ayabe,_KYOTO	non-rhizosphere	Brown_Lowland_soils	upland	5.8	0.7	1.6196	0.110512	1656.06	Spinach	40	NA	NA	Spinach	seeding	2008-04-15	14.6554	35.3	135.25	35.3 135.2	NA	NA	NA
S_0681	000758-0.1*	2008-08-25	2008	Aug	8	Effects_of_long-term_fertilization_on__soil_microbial_community_structure_and_onion_yields_	35.18.00	135.15.00	aono,_ayabe,_KYOTO	non-rhizosphere	Brown_Lowland_soils	Fine_textured_Brown_Lowland_soils	5.75	0.112	1.295	0.159	1529.17	Soybean	NA	NA	NA	Onion	transplanting	2008-06-27	8.14465	35.3	135.25	35.3 135.2	NA	NA	NA
S_0682	000757-0.1*	2008-08-25	2008	Aug	8	Effects_of_long-term_fertilization_on__soil_microbial_community_structure_and_onion_yields_	35.18.00	135.15.00	aono,_ayabe,_KYOTO	non-rhizosphere	Brown_Lowland_soils	Fine_textured_Brown_Lowland_soils	5.65	0.297	2.843	0.332	3208.66	Soybean	NA	NA	NA	Onion	transplanting	2008-06-27	8.56325	35.3	135.25	35.3 135.2	NA	NA	NA
S_0683	000756-0.1*	2008-08-25	2008	Aug	8	Effects_of_long-term_fertilization_on__soil_microbial_community_structure_and_spinach_yields_	35.18.00	135.15.00	aono,_ayabe,_KYOTO	non-rhizosphere	Brown_Lowland_soils	Fine_textured_Brown_Lowland_soils	6.2	0.074	1.04	0.122	587.97	Soybean	NA	NA	NA	Onion	transplanting	2008-06-27	8.52459	35.3	135.25	35.3 135.2	NA	NA	NA
S_0684	000755-0.1*	2008-08-25	2008	Aug	8	Effects_of_long-term_fertilization_on__soil_microbial_community_structure_and_onion_yields_	35.18.00	135.15.00	aono,_ayabe,_KYOTO	non-rhizosphere	Brown_Lowland_soils	Fine_textured_Brown_Lowland_soils	6.3	0.117	1.439	0.159	692.34	Soybean	NA	NA	NA	Onion	transplanting	2008-06-27	9.05031	35.3	135.25	35.3 135.2	NA	NA	NA
S_0685	000754-0.1*	2008-08-25	2008	Aug	8	Effects_of_long-term_fertilization_on__soil_microbial_community_structure_and_onion_yields_	35.18.00	135.15.00	aono,_ayabe,_KYOTO	non-rhizosphere	Brown_Lowland_soils	Fine_textured_Brown_Lowland_soils	6.25	0.314	3.01	0.308	1248.82	Soybean	NA	NA	NA	Onion	transplanting	2008-06-27	9.77273	35.3	135.25	35.3 135.2	NA	NA	NA
S_0686	000753-0.1*	2008-08-25	2008	Aug	8	Effects_of_long-term_fertilization_on__soil_microbial_community_structure_and_onion_yields_	35.18.00	135.15.00	aono,_ayabe,_KYOTO	non-rhizosphere	Brown_Lowland_soils	Fine_textured_Brown_Lowland_soils	5.99	0.031	0.863	0.11	358.84	Onion	18	18	18	Onion	transplanting	2008-06-27	7.84545	35.3	135.25	35.3 135.2	NA	NA	NA
S_0687	000752-0.1*	2008-06-09	2008	Jun	8	Effects_of_long-term_fertilization_on__soil_microbial_community_structure_and_onion_yields_	35.18.00	135.15.00	aono,_ayabe,_KYOTO	non-rhizosphere	Brown_Lowland_soils	Fine_textured_Brown_Lowland_soils	4.95	0.052	0.603	0.08	434.26	Onion	18	18	18	Soybean	transplanting	2007-11-08	7.5375	35.3	135.25	35.3 135.2	NA	NA	NA
S_0688	000751-0.1*	2008-06-09	2008	Jun	8	Effects_of_long-term_fertilization_on__soil_microbial_community_structure_and_spinach_yields_	35.18.00	135.15.00	aono,_ayabe,_KYOTO	non-rhizosphere	Brown_Lowland_soils	Fine_textured_Brown_Lowland_soils	6.63	0.049	1.3	0.153	1073.25	Onion	NA	NA	NA	Soybean	transplanting	2007-11-08	8.49673	35.3	135.25	35.3 135.2	NA	NA	NA
S_0689	000786-a*	2008-04-21	2008	Apr	8	Effect_of_aplication_of_mixed_manure_of_cattle_and_swine_feces_on_the_contents_of_soil_nutrients_in_cabbage_field	36.00.58	140.06.25	Tsukuba	non-rhizosphere	Andosols	upland	7.2	0.07	3.57	0.35	26.3	Cabbage	NA	NA	NA	Cabbage	transplanting	2008-04-21	10.2	36.0161	140.107	36.0 140.1	NA	NA	NA
S_0690	000784-b_	2008-04-21	2008	Apr	8	Effect_of_aplication_of_mixed_manure_of_cattle_and_swine_feces_on_the_contents_of_soil_nutrients_in_cabbage_field	36.00.58	140.06.25	Tsukuba	non-rhizosphere	Andosols	upland	7.2	0.07	3.57	0.35	26.3	Cabbage	NA	NA	NA	Cabbage	transplanting	2008-04-21	10.2	36.0161	140.107	36.0 140.1	NA	NA	NA
S_0691	000784-a*	2008-04-21	2008	Apr	8	Effect_of_aplication_of_mixed_manure_of_cattle_and_swine_feces_on_the_contents_of_soil_nutrients_in_cabbage_field	36.00.58	140.06.25	Tsukuba	non-rhizosphere	Andosols	upland	7	0.24	4.39	0.48	119	Cabbage	25	25	25	Cabbage	transplanting	2008-04-21	9.14583	36.0161	140.107	36.0 140.1	NA	NA	NA
S_0692	000781-c_	2008-04-21	2008	Apr	8	Effect_of_aplication_of_mixed_manure_of_cattle_and_swine_feces_on_the_contents_of_soil_nutrients_in_cabbage_field	36.00.58	140.06.25	Tsukuba	non-rhizosphere	Andosols	upland	7	0.24	4.39	0.48	119	Cabbage	25	25	25	Cabbage	transplanting	2008-04-21	9.14583	36.0161	140.107	36.0 140.1	NA	NA	NA
S_0693	000781-b*	2008-04-21	2008	Apr	8	Effect_of_aplication_of_mixed_manure_of_cattle_and_swine_feces_on_the_contents_of_soil_nutrients_in_cabbage_field	36.00.58	140.06.25	Tsukuba	non-rhizosphere	Andosols	upland	7	0.24	4.39	0.48	119	Cabbage	25	25	25	Cabbage	transplanting	2008-04-21	9.14583	36.0161	140.107	36.0 140.1	NA	NA	NA
S_0694	000781-a_	2008-04-21	2008	Apr	8	Effect_of_aplication_of_mixed_manure_of_cattle_and_swine_feces_on_the_contents_of_soil_nutrients_in_cabbage_field	36.00.58	140.06.25	Tsukuba	non-rhizosphere	Andosols	upland	5.4	0.17	7.6	0.69	360.5	Cabbage	12	6.4	9.6	Cabbage	transplanting	2008-04-21	11.0145	36.0161	140.107	36.0 140.1	NA	NA	NA
S_0695	000760-0.1*	2008-08-25	2008	Aug	8	Effects_of_long-term_fertilization_on__soil_microbial_community_structure_and_onion_yields_	35.18.00	135.15.00	aono,_ayabe,_KYOTO	non-rhizosphere	Brown_Lowland_soils	Fine_textured_Brown_Lowland_soils	4.25	0.205	0.598	0.095	447.25	Soybean	18	18	18	Onion	transplanting	2008-06-27	6.29474	35.3	135.25	35.3 135.2	NA	NA	NA
S_0696	000759-0.1*	2008-08-25	2008	Aug	8	Effects_of_long-term_fertilization_on__soil_microbial_community_structure_and_spinach_yields_	35.18.00	135.15.00	aono,_ayabe,_KYOTO	non-rhizosphere	Brown_Lowland_soils	Fine_textured_Brown_Lowland_soils	5.7	0.076	0.927	0.118	940.7	Soybean	NA	NA	NA	Onion	transplanting	2008-06-27	7.85593	35.3	135.25	35.3 135.2	NA	NA	NA
S_0697	000794-a*	2008-07-07	2008	Jul	8	Effect_of_aplication_of_mixed_manure_of_cattle_and_swine_feces_on_the_contents_of_soil_nutrients_in_cabbage_field	36.00.58	140.06.25	Tsukuba	non-rhizosphere	Andosols	upland	7.3	0.06	3.45	0.37	26.2	Cabbage	NA	NA	NA	Cabbage	transplanting	2008-04-21	9.32432	36.0161	140.107	36.0 140.1	NA	NA	NA
S_0698	000792-b_	2008-07-07	2008	Jul	8	Effect_of_aplication_of_mixed_manure_of_cattle_and_swine_feces_on_the_contents_of_soil_nutrients_in_cabbage_field	36.00.58	140.06.25	Tsukuba	non-rhizosphere	Andosols	upland	7.3	0.1	3.45	0.37	26.2	Cabbage	NA	NA	NA	Cabbage	transplanting	2008-04-21	9.32432	36.0161	140.107	36.0 140.1	NA	NA	NA
S_0699	000792-a*	2008-07-07	2008	Jul	8	Effect_of_aplication_of_mixed_manure_of_cattle_and_swine_feces_on_the_contents_of_soil_nutrients_in_cabbage_field	36.00.58	140.06.25	Tsukuba	non-rhizosphere	Andosols	upland	6.8	0.15	4.48	0.46	125.6	Cabbage	25	25	25	Cabbage	transplanting	2008-04-21	9.73913	36.0161	140.107	36.0 140.1	NA	NA	NA
S_0700	000789-c_	2008-07-07	2008	Jul	8	Effect_of_aplication_of_mixed_manure_of_cattle_and_swine_feces_on_the_contents_of_soil_nutrients_in_cabbage_field	36.00.58	140.06.25	Tsukuba	non-rhizosphere	Andosols	upland	6.8	0.15	4.48	0.46	125.6	Cabbage	25	25	25	Cabbage	transplanting	2008-04-21	9.73913	36.0161	140.107	36.0 140.1	NA	NA	NA
S_0701	000789-b*	2008-07-07	2008	Jul	8	Effect_of_aplication_of_mixed_manure_of_cattle_and_swine_feces_on_the_contents_of_soil_nutrients_in_cabbage_field	36.00.58	140.06.25	Tsukuba	non-rhizosphere	Andosols	upland	6.8	0.15	4.48	0.46	125.6	Cabbage	25	25	25	Cabbage	transplanting	2008-04-21	9.73913	36.0161	140.107	36.0 140.1	NA	NA	NA
S_0702	000789-a_	2008-07-07	2008	Jul	8	Effect_of_aplication_of_mixed_manure_of_cattle_and_swine_feces_on_the_contents_of_soil_nutrients_in_cabbage_field	36.00.58	140.06.25	Tsukuba	non-rhizosphere	Andosols	upland	7.3	0.1	4.88	0.52	193.7	Cabbage	NA	NA	NA	Cabbage	transplanting	2008-04-21	9.38462	36.0161	140.107	36.0 140.1	NA	NA	NA
S_0703	000786-c_	2008-04-21	2008	Apr	8	Effect_of_aplication_of_mixed_manure_of_cattle_and_swine_feces_on_the_contents_of_soil_nutrients_in_cabbage_field	36.00.58	140.06.25	Tsukuba	non-rhizosphere	Andosols	upland	7.3	0.13	4.88	0.52	193.7	Cabbage	NA	NA	NA	Cabbage	transplanting	2008-04-21	9.38462	36.0161	140.107	36.0 140.1	NA	NA	NA
S_0704	000786-b_	2008-04-21	2008	Apr	8	Effect_of_aplication_of_mixed_manure_of_cattle_and_swine_feces_on_the_contents_of_soil_nutrients_in_cabbage_field	36.00.58	140.06.25	Tsukuba	non-rhizosphere	Andosols	upland	7.3	0.13	4.88	0.52	193.7	Cabbage	NA	NA	NA	Cabbage	transplanting	2008-04-21	9.38462	36.0161	140.107	36.0 140.1	NA	NA	NA
S_0705	000802-a*	2008-08-11	2008	Aug	8	Effect_of_aplication_of_mixed_manure_of_cattle_and_swine_feces_on_the_contents_of_soil_nutrients_in_cabbage_field	36.00.58	140.06.25	Tsukuba	non-rhizosphere	Andosols	upland	6.9	0.1	3.49	0.35	20.8	Cabbage	NA	NA	NA	Cabbage	transplanting	2008-04-21	9.97143	36.0161	140.107	36.0 140.1	NA	NA	NA
S_0706	000800-b_	2008-08-11	2008	Aug	8	Effect_of_aplication_of_mixed_manure_of_cattle_and_swine_feces_on_the_contents_of_soil_nutrients_in_cabbage_field	36.00.58	140.06.25	Tsukuba	non-rhizosphere	Andosols	upland	6.9	0.1	3.49	0.35	20.8	Cabbage	NA	NA	NA	Cabbage	transplanting	2008-04-21	9.97143	36.0161	140.107	36.0 140.1	NA	NA	NA
S_0707	000800-a*	2008-08-11	2008	Aug	8	Effect_of_aplication_of_mixed_manure_of_cattle_and_swine_feces_on_the_contents_of_soil_nutrients_in_cabbage_field	36.00.58	140.06.25	Tsukuba	non-rhizosphere	Andosols	upland	6.6	0.22	4.36	0.46	107.4	Cabbage	25	25	25	Cabbage	transplanting	2008-04-21	9.47826	36.0161	140.107	36.0 140.1	NA	NA	NA
S_0708	000797-c_	2008-08-11	2008	Aug	8	Effect_of_aplication_of_mixed_manure_of_cattle_and_swine_feces_on_the_contents_of_soil_nutrients_in_cabbage_field	36.00.58	140.06.25	Tsukuba	non-rhizosphere	Andosols	upland	6.6	0.22	4.36	0.46	107.4	Cabbage	25	25	25	Cabbage	transplanting	2008-04-21	9.47826	36.0161	140.107	36.0 140.1	NA	NA	NA
S_0709	000797-b*	2008-08-11	2008	Aug	8	Effect_of_aplication_of_mixed_manure_of_cattle_and_swine_feces_on_the_contents_of_soil_nutrients_in_cabbage_field	36.00.58	140.06.25	Tsukuba	non-rhizosphere	Andosols	upland	6.6	0.22	4.36	0.46	107.4	Cabbage	25	25	25	Cabbage	transplanting	2008-04-21	9.47826	36.0161	140.107	36.0 140.1	NA	NA	NA
S_0710	000797-a_	2008-08-11	2008	Aug	8	Effect_of_aplication_of_mixed_manure_of_cattle_and_swine_feces_on_the_contents_of_soil_nutrients_in_cabbage_field	36.00.58	140.06.25	Tsukuba	non-rhizosphere	Andosols	upland	7.3	0.1	4.98	0.52	255.7	Cabbage	NA	NA	NA	Cabbage	transplanting	2008-04-21	9.57692	36.0161	140.107	36.0 140.1	NA	NA	NA
S_0711	000794-c_	2008-07-07	2008	Jul	8	Effect_of_aplication_of_mixed_manure_of_cattle_and_swine_feces_on_the_contents_of_soil_nutrients_in_cabbage_field	36.00.58	140.06.25	Tsukuba	non-rhizosphere	Andosols	upland	7.3	0.1	4.98	0.52	255.7	Cabbage	NA	NA	NA	Cabbage	transplanting	2008-04-21	9.57692	36.0161	140.107	36.0 140.1	NA	NA	NA
S_0712	000794-b_	2008-07-07	2008	Jul	8	Effect_of_aplication_of_mixed_manure_of_cattle_and_swine_feces_on_the_contents_of_soil_nutrients_in_cabbage_field	36.00.58	140.06.25	Tsukuba	non-rhizosphere	Andosols	upland	7.3	0.1	4.98	0.52	255.7	Cabbage	NA	NA	NA	Cabbage	transplanting	2008-04-21	9.57692	36.0161	140.107	36.0 140.1	NA	NA	NA
S_0713	000815-1*	2008-05-27	2008	May	8	Effect_of_application_of_poultry_fertilizer_on_soil_environment	34.37.52	136.29.25	Matsuzaka	non-rhizosphere	NA	upland	5.9	0.16	3.78	0.28	1129.9	Cabbage	NA	32	18	Cabbage	transplanting	2008-02-19	13.5	34.6311	136.49	34.6 136.4	NA	NA	NA
S_0714	000813-1*	2008-02-14	2008	Feb	8	Effect_of_application_of_poultry_fertilizer_on_soil_environment	34.37.52	136.29.25	Matsuzaka	non-rhizosphere	Andosols	upland	6.9	0.06	3.38	0.25	2019.7	Cabbage	42	28	18	Cabbage	transplanting	2008-02-19	13.52	34.6311	136.49	34.6 136.4	NA	NA	NA
S_0715	000811-b*	2008-02-14	2008	Feb	8	Effect_of_application_of_fulsulfamide_on_the_soil_micororganism_in_cabbage_field	34.37.52	136.29.25	Matsuzaka	non-rhizosphere	Andosols	upland	6.1	0.08	3.17	0.25	1965.6	Cabbage	42	28	18	Cabbage	transplanting	2008-02-19	12.68	34.6311	136.49	34.6 136.4	NA	NA	NA
S_0716	000809-b*	2008-02-14	2008	Feb	8	Effect_of_application_of_fulsulfamide_on_the_soil_micororganism_in_cabbage_field	34.37.52	136.29.25	Matsuzaka	non-rhizosphere	Andosols	upland	7	0.24	0.28	3.51	2024.8	Cabbage	42	28	18	Cabbage	transplanting	2008-02-19	0.0797721	34.6311	136.49	34.6 136.4	NA	NA	NA
S_0717	000807-b*	2008-02-14	2008	Feb	8	Effect_of_application_of_fulsulfamide_on_the_soil_micororganism_in_cabbage_field	34.37.52	136.29.25	Matsuzaka	non-rhizosphere	Andosols	upland	6.2	0.14	0.25	3.13	2137.1	Cabbage	42	28	18	Cabbage	transplanting	2008-02-19	0.0798722	34.6311	136.49	34.6 136.4	NA	NA	NA
S_0718	000805-b*	2008-02-14	2008	Feb	8	Effect_of_application_of_fulsulfamide_on_the_soil_micororganism_in_cabbage_field	34.37.52	136.29.25	Matsuzaka	non-rhizosphere	Andosols	upland	6.9	0.27	4.89	0.53	181.3	Cabbage	NA	NA	NA	Cabbage	transplanting	2008-02-19	9.22642	34.6311	136.49	34.6 136.4	NA	NA	NA
S_0719	000802-c_	2008-08-11	2008	Aug	8	Effect_of_aplication_of_mixed_manure_of_cattle_and_swine_feces_on_the_contents_of_soil_nutrients_in_cabbage_field	36.00.58	140.06.25	Tsukuba	non-rhizosphere	Andosols	upland	6.9	0.27	4.89	0.53	181.3	Cabbage	NA	NA	NA	Cabbage	transplanting	2008-04-21	9.22642	36.0161	140.107	36.0 140.1	NA	NA	NA
S_0720	000802-b_	2008-08-11	2008	Aug	8	Effect_of_aplication_of_mixed_manure_of_cattle_and_swine_feces_on_the_contents_of_soil_nutrients_in_cabbage_field	36.00.58	140.06.25	Tsukuba	non-rhizosphere	Andosols	upland	6.9	0.27	4.89	0.53	181.3	Cabbage	NA	NA	NA	Cabbage	transplanting	2008-04-21	9.22642	36.0161	140.107	36.0 140.1	NA	NA	NA
S_0721	000833-a*	2008-06-25	2008	Jun	8	Effect_of_application_of_fulsulfamide_on_the_soil_micororganism_in_cabbage_field	36.29.33	138.29.33	Tsumagoi	non-rhizosphere	Andosols	upland	6.35	0.081	9.044	0.574	194.2	Cabbage	20	30	20	Cabbage	transplanting	2008-07-22	15.7561	36.4925	138.493	36.4 138.4	NA	NA	NA
S_0722	000829-a*	2008-06-25	2008	Jun	8	Effect_of_application_of_fulsulfamide_on_the_soil_micororganism_in_cabbage_field	36.29.33	138.29.33	Tsumagoi	non-rhizosphere	Andosols	upland	7.08	0.163	4.659	0.336	175.62	Cabbage	20	55	20	Cabbage	transplanting	2008-07-22	13.8661	36.4925	138.493	36.4 138.4	NA	NA	NA
S_0723	000827-2*	2008-09-30	2008	Sep	8	Custom_cultivation_of_cabbage	36.30.31	138.28.51	Tsumagoi	non-rhizosphere	Andosols	upland	7.19	0.087	4.883	0.367	146.86	Cabbage	20	55	20	Cabbage	transplanting	2008-07-19	13.3052	36.5086	138.481	36.5 138.4	NA	NA	NA
S_0724	000825-2*	2008-06-24	2008	Jun	8	Custom_cultivation_of_cabbage	36.30.31	138.28.51	Tsumagoi	non-rhizosphere	NA	upland	7	0.07	3.22	0.26	2107.2	Cabbage	NA	32	18	Cabbage	transplanting	2008-07-19	12.3846	36.5086	138.481	36.5 138.4	NA	NA	NA
S_0725	000823-b*	2008-05-27	2008	May	8	Effect_of_application_of_poultry_fertilizer_on_soil_environment	34.37.52	136.29.25	Matsuzaka	non-rhizosphere	NA	upland	7	0.11	3.32	0.26	2091.7	Cabbage	NA	32	18	Cabbage	transplanting	2008-02-19	12.7692	34.6311	136.49	34.6 136.4	NA	NA	NA
S_0726	000821-b*	2008-02-14	2008	Feb	8	Effect_of_application_of_poultry_fertilizer_on_soil_environment	34.37.52	136.29.25	Matsuzaka	non-rhizosphere	NA	upland	6.9	0.06	3.01	0.24	1870.7	Cabbage	NA	32	18	Cabbage	transplanting	2008-02-19	12.5417	34.6311	136.49	34.6 136.4	NA	NA	NA
S_0727	000819-b*	2008-05-27	2008	May	8	Effect_of_application_of_poultry_fertilizer_on_soil_environment	34.37.52	136.29.25	Matsuzaka	non-rhizosphere	NA	upland	6.9	0.11	3.13	0.26	1955.7	Cabbage	NA	32	18	Cabbage	transplanting	2008-02-19	12.0385	34.6311	136.49	34.6 136.4	NA	NA	NA
S_0728	000817-b*	2008-02-14	2008	Feb	8	Effect_of_application_of_poultry_fertilizer_on_soil_environment	34.37.52	136.29.25	Matsuzaka	non-rhizosphere	NA	upland	5.9	0.04	3.7	0.26	1037.3	Cabbage	NA	32	18	Cabbage	transplanting	2008-02-19	14.2308	34.6311	136.49	34.6 136.4	NA	NA	NA
S_0729	000859-b*	2008-08-26	2008	Aug	8	Effect_of_application_of_manure_on_the_contents_of_soil_nutrients_in_cabbage_field	36.01.46	140.06.13	Tsukuba	non-rhizosphere	Andosols	upland	7.41	0.185	4.748	0.449	170.69	Cabbage	NA	NA	NA	Cabbage	transplanting	2008-08-26	10.5746	36.0294	140.104	36.0 140.1	NA	NA	NA
S_0730	000857-a*	2008-08-26	2008	Aug	8	Effect_of_application_of_manure_on_the_contents_of_soil_nutrients_in_cabbage_field	36.01.46	140.06.13	Tsukuba	non-rhizosphere	Andosols	upland	6.57	0.152	7.65	0.638	53.93	Cabbage	NA	NA	NA	Cabbage	transplanting	2008-08-26	11.9906	36.0294	140.104	36.0 140.1	NA	NA	NA
S_0731	000855-b*	2008-08-26	2008	Aug	8	Effect_of_application_of_manure_on_the_contents_of_soil_nutrients_in_cabbage_field	36.01.46	140.06.13	Tsukuba	non-rhizosphere	Andosols	upland	5.28	0.278	4.876	0.445	52.5	Cabbage	25	11	21	Cabbage	transplanting	2008-08-26	10.9573	36.0294	140.104	36.0 140.1	NA	NA	NA
S_0732	000853-b*	2008-08-26	2008	Aug	8	Effect_of_application_of_manure_on_the_contents_of_soil_nutrients_in_cabbage_field	36.01.46	140.06.13	Tsukuba	non-rhizosphere	Andosols	upland	6.46	0.118	8.17	0.482	178	Cabbage	20	30	20	Cabbage	transplanting	2008-08-26	16.9502	36.0294	140.104	36.0 140.1	NA	NA	NA
S_0733	000849-a*	2008-09-30	2008	Sep	8	Effect_of_application_of_fulsulfamide_on_the_soil_micororganism_in_cabbage_field	36.29.33	138.29.33	Tsumagoi	non-rhizosphere	Andosols	upland	6.26	0.121	8.74	0.532	131.73	Cabbage	20	30	20	Cabbage	transplanting	2008-07-22	16.4286	36.4925	138.493	36.4 138.4	NA	NA	NA
S_0734	000845-a*	2008-09-30	2008	Sep	8	Effect_of_application_of_fulsulfamide_on_the_soil_micororganism_in_cabbage_field	36.29.33	138.29.33	Tsumagoi	non-rhizosphere	Andosols	upland	6.36	0.085	9.265	0.567	156.21	Cabbage	20	30	20	Cabbage	transplanting	2008-07-22	16.3404	36.4925	138.493	36.4 138.4	NA	NA	NA
S_0735	000841-a*	2008-09-30	2008	Sep	8	Effect_of_application_of_fulsulfamide_on_the_soil_micororganism_in_cabbage_field	36.29.33	138.29.33	Tsumagoi	non-rhizosphere	Andosols	upland	6.39	0.085	8.316	0.524	126.39	Cabbage	20	30	20	Cabbage	transplanting	2008-07-22	15.8702	36.4925	138.493	36.4 138.4	NA	NA	NA
S_0736	000837-a*	2008-06-25	2008	Jun	8	Effect_of_application_of_fulsulfamide_on_the_soil_micororganism_in_cabbage_field	36.29.33	138.29.33	Tsumagoi	non-rhizosphere	Andosols	upland	6.36	0.075	8.458	0.532	132.58	Cabbage	20	30	20	Cabbage	transplanting	2008-07-22	15.8985	36.4925	138.493	36.4 138.4	NA	NA	NA
S_0737	000877-a*	2008-05-09	2008	May	8	Custom_cultivation_of_cabbage	39.34.51	140.11.49	Akita	non-rhizosphere	Andosols	upland	6.39	0.075	3.006	0.231	2092.54	Cabbage	30	30	30	Cabbage	transplanting	2008-08-07	13.013	39.5808	140.197	39.5 140.1	NA	NA	NA
S_0738	000873-b*	2008-12-03	2008	Dec	8	Effect_of_application_of_fulsulfamide_on_the_soil_micororganism_in_cabbage_field	34.37.52	136.29.25	Matsuzaka	non-rhizosphere	Andosols	upland	6.71	0.204	3.464	0.265	2168.06	Cabbage	30	30	30	Cabbage	transplanting	2008-08-25	13.0717	34.6311	136.49	34.6 136.4	NA	NA	NA
S_0739	000871-b*	2008-08-18	2008	Aug	8	Effect_of_application_of_fulsulfamide_on_the_soil_micororganism_in_cabbage_field	34.37.52	136.29.25	Matsuzaka	non-rhizosphere	Andosols	upland	6.12	0.182	3.188	0.251	2123.98	Cabbage	30	30	30	Cabbage	transplanting	2008-08-25	12.7012	34.6311	136.49	34.6 136.4	NA	NA	NA
S_0740	000869-b*	2008-08-18	2008	Aug	8	Effect_of_application_of_fulsulfamide_on_the_soil_micororganism_in_cabbage_field	34.37.52	136.29.25	Matsuzaka	non-rhizosphere	Andosols	upland	6.71	0.106	5.51	0.516	122.09	Cabbage	NA	NA	NA	Cabbage	transplanting	2008-08-25	10.6783	34.6311	136.49	34.6 136.4	NA	NA	NA
S_0741	000867-b*	2008-11-15	2008	Nov	8	Effect_of_application_of_manure_on_the_contents_of_soil_nutrients_in_cabbage_field	36.01.46	140.06.13	Tsukuba	non-rhizosphere	Andosols	upland	7.39	0.153	4.695	0.455	157.23	Cabbage	NA	NA	NA	Cabbage	transplanting	2008-08-26	10.3187	36.0294	140.104	36.0 140.1	NA	NA	NA
S_0742	000865-a*	2008-11-15	2008	Nov	8	Effect_of_application_of_manure_on_the_contents_of_soil_nutrients_in_cabbage_field	36.01.46	140.06.13	Tsukuba	non-rhizosphere	Andosols	upland	6.74	0.106	7.345	0.61	53.27	Cabbage	NA	NA	NA	Cabbage	transplanting	2008-08-26	12.041	36.0294	140.104	36.0 140.1	NA	NA	NA
S_0743	000863-b*	2008-11-15	2008	Nov	8	Effect_of_application_of_manure_on_the_contents_of_soil_nutrients_in_cabbage_field	36.01.46	140.06.13	Tsukuba	non-rhizosphere	Andosols	upland	5.39	0.14	4.881	0.44	49.28	Cabbage	25	11	21	Cabbage	transplanting	2008-08-26	11.0932	36.0294	140.104	36.0 140.1	NA	NA	NA
S_0744	000861-b*	2008-11-15	2008	Nov	8	Effect_of_application_of_manure_on_the_contents_of_soil_nutrients_in_cabbage_field	36.01.46	140.06.13	Tsukuba	non-rhizosphere	Andosols	upland	6.62	0.139	5.43	0.516	133.89	Cabbage	NA	NA	NA	Cabbage	transplanting	2008-08-26	10.5233	36.0294	140.104	36.0 140.1	NA	NA	NA
S_0745	000885-2*	2008-08-19	2008	Aug	8	Effect_of_aplication_of_manure_on_the_contents_of_soil_nutrients_in_cabbage_field	34.45.03	137.26.17	Toyohashi	non-rhizosphere	Yellow_soils	upland	5.82	0.198	2.028	0.211	141	Cabbage	30	6.546	24.903	Sweet_corn	seeding	2008-09-16	9.61137	34.7508	137.438	34.7 137.4	NA	NA	NA
S_0746	000884-3*	2008-08-19	2008	Aug	8	Effect_of_aplication_of_manure_on_the_contents_of_soil_nutrients_in_cabbage_field	34.45.03	137.26.17	Toyohashi	non-rhizosphere	Andosols	upland	6.67	0.083	3.263	0.258	207.83	Cabbage	20	24	20	Sweet_corn	seeding	2008-09-16	12.6473	34.7508	137.438	34.7 137.4	NA	NA	NA
S_0747	000883-2*	2008-09-02	2008	Sep	8	Custom_cultivation_of_cabbage	40.18.20	141.23.53	Karumai	non-rhizosphere	Andosols	upland	6.85	0.066	3.367	0.291	189.68	Cabbage	20	24	20	NA	NA	NA	11.5704	40.3056	141.398	40.3 141.3	NA	NA	NA
S_0748	000882-2*	2008-06-18	2008	Jun	8	Custom_cultivation_of_cabbage	40.18.20	141.23.53	Karumai	non-rhizosphere	Andosols	upland	6.89	0.051	3.311	0.283	182.23	Cabbage	20	24	20	NA	NA	NA	11.6996	40.3056	141.398	40.3 141.3	NA	NA	NA
S_0749	000881-2*	2008-05-19	2008	May	8	Custom_cultivation_of_cabbage	40.18.20	141.23.53	Karumai	non-rhizosphere	Non-allophanic_Andosols	upland	5.98	0.046	5.793	0.36	279.2	Cabbage	23	22	23	NA	NA	NA	16.0917	40.3056	141.398	40.3 141.3	NA	NA	NA
S_0750	000880-a*	2008-10-23	2008	Oct	8	Custom_cultivation_of_cabbage	39.34.51	140.11.49	Akita	non-rhizosphere	Non-allophanic_Andosols	upland	6.15	0.043	5.753	0.381	193.43	Cabbage	23	22	23	Cabbage	transplanting	2008-08-07	15.0997	39.5808	140.197	39.5 140.1	NA	NA	NA
S_0751	000879-a*	2008-07-30	2008	Jul	8	Custom_cultivation_of_cabbage	39.34.51	140.11.49	Akita	non-rhizosphere	Non-allophanic_Andosols	upland	6.03	0.058	5.611	0.377	186.07	Cabbage	23	22	23	Cabbage	transplanting	2008-08-07	14.8833	39.5808	140.197	39.5 140.1	NA	NA	NA
S_0752	000878-a*	2008-06-17	2008	Jun	8	Custom_cultivation_of_cabbage	39.34.51	140.11.49	Akita	non-rhizosphere	Non-allophanic_Andosols	upland	6.04	0.036	5.648	0.378	176.8	Cabbage	23	22	23	Cabbage	transplanting	2008-08-07	14.9418	39.5808	140.197	39.5 140.1	NA	NA	NA
S_0753	000893-2*	2008-08-19	2008	Aug	8	Effect_of_aplication_of_manure_on_the_contents_of_soil_nutrients_in_cabbage_field	34.45.03	137.26.17	Toyohashi	non-rhizosphere	Yellow_soils	upland	6.76	0.051	2.286	0.238	391.7	Cabbage	27	0	0	Sweet_corn	seeding	2008-09-16	9.60504	34.7508	137.438	34.7 137.4	NA	NA	NA
S_0754	000892-3*	2008-08-19	2008	Aug	8	Effect_of_aplication_of_manure_on_the_contents_of_soil_nutrients_in_cabbage_field	34.45.03	137.26.17	Toyohashi	non-rhizosphere	Yellow_soils	upland	6.6	0.062	2.568	0.25	153.53	Cabbage	28	0	0	Sweet_corn	seeding	2008-09-16	10.272	34.7508	137.438	34.7 137.4	NA	NA	NA
S_0755	000891-2*	2008-08-19	2008	Aug	8	Effect_of_aplication_of_manure_on_the_contents_of_soil_nutrients_in_cabbage_field	34.45.03	137.26.17	Toyohashi	non-rhizosphere	Yellow_soils	upland	5.99	0.126	2.049	0.192	120.88	Cabbage	30	6.546	24.903	Sweet_corn	seeding	2008-09-16	10.6719	34.7508	137.438	34.7 137.4	NA	NA	NA
S_0756	000890-3*	2008-08-19	2008	Aug	8	Effect_of_aplication_of_manure_on_the_contents_of_soil_nutrients_in_cabbage_field	34.45.03	137.26.17	Toyohashi	non-rhizosphere	Yellow_soils	upland	6.47	0.087	2.267	0.24	301.18	Cabbage	27	0	0	Sweet_corn	seeding	2008-09-16	9.44583	34.7508	137.438	34.7 137.4	NA	NA	NA
S_0757	000889-3*	2008-09-16	2008	Sep	8	Effect_of_aplication_of_manure_on_the_contents_of_soil_nutrients_in_cabbage_field	34.45.03	137.26.17	Toyohashi	non-rhizosphere	Yellow_soils	upland	6.7	0.088	2.742	0.241	195.24	Cabbage	28	0	0	Sweet_corn	seeding	2008-09-16	11.3776	34.7508	137.438	34.7 137.4	NA	NA	NA
S_0758	000888-2*	2008-09-16	2008	Sep	8	Effect_of_aplication_of_manure_on_the_contents_of_soil_nutrients_in_cabbage_field	34.45.03	137.26.17	Toyohashi	non-rhizosphere	Yellow_soils	upland	6.03	0.091	1.973	0.194	124.72	Cabbage	30	6.546	24.903	Sweet_corn	seeding	2008-09-16	10.1701	34.7508	137.438	34.7 137.4	NA	NA	NA
S_0759	000887-3*	2008-09-16	2008	Sep	8	Effect_of_aplication_of_manure_on_the_contents_of_soil_nutrients_in_cabbage_field	34.45.03	137.26.17	Toyohashi	non-rhizosphere	Yellow_soils	upland	6.41	0.155	2.338	0.25	306.63	Cabbage	27	0	0	Sweet_corn	seeding	2008-09-16	9.352	34.7508	137.438	34.7 137.4	NA	NA	NA
S_0760	000886-3*	2008-08-19	2008	Aug	8	Effect_of_aplication_of_manure_on_the_contents_of_soil_nutrients_in_cabbage_field	34.45.03	137.26.17	Toyohashi	non-rhizosphere	Yellow_soils	upland	6.32	0.186	2.678	0.273	179.21	Cabbage	28	0	0	Sweet_corn	seeding	2008-09-16	9.80952	34.7508	137.438	34.7 137.4	NA	NA	NA
S_0761	000901-a*	2008-11-14	2008	Nov	8	Custom_cultivation_of_cabbage	35.12.13	139.37.35	Yokosuka	non-rhizosphere	Andosols	upland	5.62	0.221	6.105	0.408	1162.92	Cabbage	15.304	13.466	11.786	Cabbage	transplanting	2008-11-06	14.9632	35.2036	139.626	35.2 139.6	NA	NA	NA
S_0762	000900-a*	2008-10-03	2008	Oct	8	Custom_cultivation_of_cabbage	35.12.13	139.37.35	Yokosuka	non-rhizosphere	Andosols	upland	5.6	0.352	6.348	0.436	835.25	Cabbage	15.304	13.466	11.786	Leafy_daikon	transplanting	2008-09-23	14.5596	35.2036	139.626	35.2 139.6	NA	NA	NA
S_0763	000899-a*	2008-07-28	2008	Jul	8	Custom_cultivation_of_cabbage	35.12.13	139.37.35	Yokosuka	non-rhizosphere	Yellow_soils	upland	6.66333	0.063	2.61151	0.253172	1046.42	Cabbage	30	0	0	Leafy_daikon	NA	NA	10.3151	35.2036	139.626	35.2 139.6	NA	NA	NA
S_0764	000898-2*	2009-02-19	2009	Feb	9	Effect_of_aplication_of_manure_on_the_contents_of_soil_nutrients_in_cabbage_field	34.44.56	137.25.52	Toyohashi	non-rhizosphere	Yellow_soils	upland	6.23	0.071	1.863	0.198	1023.4	Cabbage	30	6.546	24.903	Cabbage	transplanting	2008-09-17	9.40909	34.7489	137.431	34.7 137.4	NA	NA	NA
S_0765	000897-2*	2009-02-19	2009	Feb	9	Effect_of_aplication_of_manure_on_the_contents_of_soil_nutrients_in_cabbage_field	34.44.56	137.25.52	Toyohashi	non-rhizosphere	Yellow_soils	upland	6.66	0.076	2.346	0.225	782.79	Cabbage	30	0	0	Cabbage	transplanting	2008-09-17	10.4267	34.7489	137.431	34.7 137.4	NA	NA	NA
S_0766	000896-2*	2008-09-16	2008	Sep	8	Effect_of_aplication_of_manure_on_the_contents_of_soil_nutrients_in_cabbage_field	34.44.56	137.25.52	Toyohashi	non-rhizosphere	Yellow_soils	upland	6.18	0.07	1.784	0.198	988.28	Cabbage	30	6.546	24.903	Cabbage	transplanting	2008-09-17	9.0101	34.7489	137.431	34.7 137.4	NA	NA	NA
S_0767	000895-2*	2008-09-16	2008	Sep	8	Effect_of_aplication_of_manure_on_the_contents_of_soil_nutrients_in_cabbage_field	34.44.56	137.25.52	Toyohashi	non-rhizosphere	Yellow_soils	upland	6.37	0.107	2.255	0.23	850.35	Cabbage	30	0	0	Cabbage	transplanting	2008-09-17	9.80435	34.7489	137.431	34.7 137.4	NA	NA	NA
S_0768	000894-2*	2008-08-19	2008	Aug	8	Effect_of_aplication_of_manure_on_the_contents_of_soil_nutrients_in_cabbage_field	34.44.56	137.25.52	Toyohashi	non-rhizosphere	Yellow_soils	upland	6.1	0.1	2.28	0.23	237.3	Cabbage	29	0	12.4515	Cabbage	transplanting	2008-09-17	9.91304	34.7489	137.431	34.7 137.4	NA	NA	NA
S_0769	000909-b*	2008-07-28	2008	Jul	8	Custom_cultivation_of_cabbage	36.29.33	138.29.33	Yokosuka	non-rhizosphere	Andosols	upland	5.3	0.2	7.87	0.71	371.2	Cabbage	13.8	6.8	10.8	Oats	NA	NA	11.0845	36.4925	138.493	36.4 138.4	NA	NA	NA
S_0770	000908-b*	2009-05-12	2009	May	9	Custom_cultivation_of_cabbage	35.12.12	139.37.53	Yokosuka	non-rhizosphere	Andosols	upland	5.2	0.3	7.93	0.74	380.7	Cabbage	13.8	6.8	10.8	Cabbage	transplanting	2009-02-19	10.7162	35.2033	139.631	35.2 139.6	NA	NA	NA
S_0771	000907-b*	2009-03-05	2009	Mar	9	Custom_cultivation_of_cabbage	35.12.12	139.37.53	Yokosuka	non-rhizosphere	Andosols	upland	5.3	0.177	7.736	0.714	389.35	Cabbage	11.56	5.94	7.34	Cabbage	transplanting	2009-02-19	10.8347	35.2033	139.631	35.2 139.6	NA	NA	NA
S_0772	000906-b*	2009-02-09	2009	Feb	9	Custom_cultivation_of_cabbage	35.12.12	139.37.53	Yokosuka	non-rhizosphere	Andosols	upland	5.38	0.095	8.109	0.697	398.23	Cabbage	11.56	5.94	7.34	Leafy_daikon	transplanting	2008-10-07	11.6341	35.2033	139.631	35.2 139.6	NA	NA	NA
S_0773	000905-b*	2008-10-03	2008	Oct	8	Custom_cultivation_of_cabbage	35.12.12	139.37.53	Yokosuka	non-rhizosphere	Andosols	upland	5.17	0.304	7.636	0.712	358.08	Cabbage	11.56	5.94	7.34	Leafy_daikon	transplanting	2008-10-07	10.7247	35.2033	139.631	35.2 139.6	NA	NA	NA
S_0774	000904-b*	2008-07-28	2008	Jul	8	Custom_cultivation_of_cabbage	35.12.12	139.37.53	Yokosuka	non-rhizosphere	Andosols	upland	5.83	0.08	6.715	0.428	863.25	Cabbage	9.88	7.88	6.55	Leafy_daikon	NA	NA	15.6893	35.2033	139.631	35.2 139.6	NA	NA	NA
S_0775	000903-a*	2009-04-08	2009	Apr	9	Custom_cultivation_of_cabbage	35.12.13	139.37.35	Yokosuka	non-rhizosphere	Andosols	upland	5.98	0.085	6.849	0.42	839.31	Cabbage	15.304	13.466	11.786	Cabbage	transplanting	2008-11-06	16.3071	35.2036	139.626	35.2 139.6	NA	NA	NA
S_0776	000902-a*	2008-12-24	2008	Dec	8	Custom_cultivation_of_cabbage	35.12.13	139.37.35	Yokosuka	non-rhizosphere	Andosols	upland	5.22	0.553	6.506	0.422	1135.38	Cabbage	9.88	7.88	6.55	Leafy_daikon	transplanting	2008-09-23	15.4171	35.2036	139.626	35.2 139.6	NA	NA	NA
S_0777	000914-b.1_	2009-07-17	2009	Jul	9	Comparison_of_soil_microbial_communities_among_the_apple_field_	40.38.08	140.22.04	Hirosaki_1	non-rhizosphere	Andosols	NA	5.27	0.15	8.14	0.65	27.19	Apple	2.1	5.1	2.1	Apple	NA	NA	12.5231	40.6356	140.368	40.6 140.3	NA	NA	NA
S_0778	000914-a.3_	2009-07-17	2009	Jul	9	Comparison_of_soil_microbial_communities_among_the_apple_field_	40.38.08	140.22.04	Hirosaki_1	non-rhizosphere	Andosols	NA	5.27	0.15	8.14	0.65	27.19	Apple	2.1	5.1	2.1	Apple	NA	NA	12.5231	40.6356	140.368	40.6 140.3	NA	NA	NA
S_0779	000914-a.2*	2009-07-17	2009	Jul	9	Comparison_of_soil_microbial_communities_among_the_apple_field_	40.38.08	140.22.04	Hirosaki_1	non-rhizosphere	Andosols	NA	5.27	0.15	8.14	0.65	27.19	Apple	2.1	5.1	2.1	Apple	NA	NA	12.5231	40.6356	140.368	40.6 140.3	NA	NA	NA
S_0780	000914-a.1_	2009-07-17	2009	Jul	9	Comparison_of_soil_microbial_communities_among_the_apple_field_	40.38.08	140.22.04	Hirosaki_1	non-rhizosphere	Andosols	upland	6.7	0.2	3.96	0.39	379.3	Cabbage	26.745	15	11.875	Apple	NA	NA	10.1538	40.6356	140.368	40.6 140.3	NA	NA	NA
S_0781	000913-b*	2009-04-08	2009	Apr	9	Custom_cultivation_of_cabbage	36.29.33	138.29.33	Yokosuka	non-rhizosphere	Andosols	upland	6.75	0.328	3.859	0.39	287.5	Cabbage	26.745	15	11.875	Cabbage	transplanting	2008-12-08	9.89487	36.4925	138.493	36.4 138.4	NA	NA	NA
S_0782	000912-b*	2008-12-12	2008	Dec	8	Custom_cultivation_of_cabbage	36.29.33	138.29.33	Yokosuka	non-rhizosphere	Andosols	upland	6.83	0.16	3.77	0.366	413.75	Cabbage	18.12	15	11.875	Cabbage	transplanting	2008-12-08	10.3005	36.4925	138.493	36.4 138.4	NA	NA	NA
S_0783	000911-b*	2008-11-26	2008	Nov	8	Custom_cultivation_of_cabbage	36.29.33	138.29.33	Yokosuka	non-rhizosphere	Andosols	upland	6.85	0.191	3.918	0.374	437.23	Cabbage	18.12	15	11.875	Oats	transplanting	2008-09-08	10.4759	36.4925	138.493	36.4 138.4	NA	NA	NA
S_0784	000910-b*	2008-09-04	2008	Sep	8	Custom_cultivation_of_cabbage	36.29.33	138.29.33	Yokosuka	non-rhizosphere	Andosols	upland	6.69	0.297	3.976	0.414	407.91	Cabbage	18.12	15	11.875	Oats	transplanting	2008-09-08	9.60386	36.4925	138.493	36.4 138.4	NA	NA	NA
S_0785	000923-a.3_	2009-07-17	2009	Jul	9	Comparison_of_soil_microbial_communities_among_the_apple_field_	40.38.05	140.21.53	Hirosaki_2	non-rhizosphere	Andosols	NA	5.74	0.05	9.46	0.74	12.23	Apple	NA	NA	NA	Apple	NA	NA	12.7838	40.6347	140.365	40.6 140.3	NA	NA	NA
S_0786	000923-a.2*	2009-07-17	2009	Jul	9	Comparison_of_soil_microbial_communities_among_the_apple_field_	40.38.05	140.21.53	Hirosaki_2	non-rhizosphere	Andosols	NA	5.74	0.05	9.46	0.74	12.23	Apple	NA	NA	NA	Apple	NA	NA	12.7838	40.6347	140.365	40.6 140.3	NA	NA	NA
S_0787	000923-a.1_	2009-07-17	2009	Jul	9	Comparison_of_soil_microbial_communities_among_the_apple_field_	40.38.05	140.21.53	Hirosaki_2	non-rhizosphere	Andosols	NA	5.23	0.12	8.78	0.66	28.76	Apple	2.1	5.1	2.1	Apple	NA	NA	13.303	40.6347	140.365	40.6 140.3	NA	NA	NA
S_0788	000914-c.3_	2009-07-17	2009	Jul	9	Comparison_of_soil_microbial_communities_among_the_apple_field_	40.38.08	140.22.04	Hirosaki_1	non-rhizosphere	Andosols	NA	5.23	0.12	8.78	0.66	28.76	Apple	2.1	5.1	2.1	Apple	NA	NA	13.303	40.6356	140.368	40.6 140.3	NA	NA	NA
S_0789	000914-c.2*	2009-07-17	2009	Jul	9	Comparison_of_soil_microbial_communities_among_the_apple_field_	40.38.08	140.22.04	Hirosaki_1	non-rhizosphere	Andosols	NA	5.23	0.12	8.78	0.66	28.76	Apple	2.1	5.1	2.1	Apple	NA	NA	13.303	40.6356	140.368	40.6 140.3	NA	NA	NA
S_0790	000914-c.1_	2009-07-17	2009	Jul	9	Comparison_of_soil_microbial_communities_among_the_apple_field_	40.38.08	140.22.04	Hirosaki_1	non-rhizosphere	Andosols	NA	5.01	0.11	11.06	0.79	35.09	Apple	2.1	5.1	2.1	Apple	NA	NA	14	40.6356	140.368	40.6 140.3	NA	NA	NA
S_0791	000914-b.3_	2009-07-17	2009	Jul	9	Comparison_of_soil_microbial_communities_among_the_apple_field_	40.38.08	140.22.04	Hirosaki_1	non-rhizosphere	Andosols	NA	5.01	0.11	11.06	0.79	35.09	Apple	2.1	5.1	2.1	Apple	NA	NA	14	40.6356	140.368	40.6 140.3	NA	NA	NA
S_0792	000914-b.2*	2009-07-17	2009	Jul	9	Comparison_of_soil_microbial_communities_among_the_apple_field_	40.38.08	140.22.04	Hirosaki_1	non-rhizosphere	Andosols	NA	5.01	0.11	11.06	0.79	35.09	Apple	2.1	5.1	2.1	Apple	NA	NA	14	40.6356	140.368	40.6 140.3	NA	NA	NA
S_0793	000939-1*	2009-04-30	2009	Apr	9	An_investigation_into_microbial_community_of_the_soils_before_and_after_the_soil_sterilization	36.35.07	138.13.15	Nagano_City	non-rhizosphere	Grey_Lowland_soils	upland	6.4	0.28	1.64	0.17	595	Celery	50	NA	NA	Eustoma_russe	transplanting	NA	9.64706	36.5853	138.221	36.5 138.2	10	NA	Level 1
S_0794	000938-1*	2009-04-14	2009	Apr	9	An_investigation_into_microbial_community_of_the_soils_before_and_after_the_soil_sterilization	36.35.07	138.13.15	Nagano_City	non-rhizosphere	Andosols	NA	6.02	0.06	6.72	0.59	10.28	Apple	NA	NA	NA	Eustoma_russe	transplanting	NA	11.3898	36.5853	138.221	36.5 138.2	NA	NA	NA
S_0795	000923-c.3_	2009-07-17	2009	Jul	9	Comparison_of_soil_microbial_communities_among_the_apple_field_	40.38.05	140.21.53	Hirosaki_2	non-rhizosphere	Andosols	NA	6.02	0.06	6.72	0.59	10.28	Apple	NA	NA	NA	Apple	NA	NA	11.3898	40.6347	140.365	40.6 140.3	NA	NA	NA
S_0796	000923-c.2*	2009-07-17	2009	Jul	9	Comparison_of_soil_microbial_communities_among_the_apple_field_	40.38.05	140.21.53	Hirosaki_2	non-rhizosphere	Andosols	NA	6.02	0.06	6.72	0.59	10.28	Apple	NA	NA	NA	Apple	NA	NA	11.3898	40.6347	140.365	40.6 140.3	NA	NA	NA
S_0797	000923-c.1_	2009-07-17	2009	Jul	9	Comparison_of_soil_microbial_communities_among_the_apple_field_	40.38.05	140.21.53	Hirosaki_2	non-rhizosphere	Andosols	NA	5.9	0.07	7.34	0.63	13.79	Apple	NA	NA	NA	Apple	NA	NA	11.6508	40.6347	140.365	40.6 140.3	NA	NA	NA
S_0798	000923-b.3_	2009-07-17	2009	Jul	9	Comparison_of_soil_microbial_communities_among_the_apple_field_	40.38.05	140.21.53	Hirosaki_2	non-rhizosphere	Andosols	NA	5.9	0.07	7.34	0.63	13.79	Apple	NA	NA	NA	Apple	NA	NA	11.6508	40.6347	140.365	40.6 140.3	NA	NA	NA
S_0799	000923-b.2*	2009-07-17	2009	Jul	9	Comparison_of_soil_microbial_communities_among_the_apple_field_	40.38.05	140.21.53	Hirosaki_2	non-rhizosphere	Andosols	NA	5.9	0.07	7.34	0.63	13.79	Apple	NA	NA	NA	Apple	NA	NA	11.6508	40.6347	140.365	40.6 140.3	NA	NA	NA
S_0800	000923-b.1_	2009-07-17	2009	Jul	9	Comparison_of_soil_microbial_communities_among_the_apple_field_	40.38.05	140.21.53	Hirosaki_2	non-rhizosphere	Andosols	NA	5.74	0.05	9.46	0.74	12.23	Apple	NA	NA	NA	Apple	NA	NA	12.7838	40.6347	140.365	40.6 140.3	NA	NA	NA
S_0801	000944-2_	2009-04-14	2009	Apr	9	An_investigation_into_microbial_community_of_the_soils_before_and_after_the_soil_sterilization	36.35.07	138.13.15	Nagano_City	non-rhizosphere	Grey_Lowland_soils	upland	6.3	0.16	1.55	0.16	564	Celery	50	NA	NA	Eustoma_russe	transplanting	NA	9.6875	36.5853	138.221	36.5 138.2	7.5	NA	Level 1
S_0802	000946-1*	2009-05-14	2009	May	9	An_investigation_into_microbial_community_of_the_soils_before_and_after_the_soil_sterilization	36.35.07	138.13.15	Nagano_City	non-rhizosphere	Grey_Lowland_soils	upland	6.2	0.19	1.57	0.17	566	Celery	50	NA	NA	Eustoma_russe	transplanting	NA	9.23529	36.5853	138.221	36.5 138.2	2.5	NA	Level 1
S_0803	000945-1*	2009-04-30	2009	Apr	9	An_investigation_into_microbial_community_of_the_soils_before_and_after_the_soil_sterilization	36.35.07	138.13.15	Nagano_City	non-rhizosphere	Grey_Lowland_soils	upland	6.1	0.22	1.55	0.17	641	Celery	50	NA	NA	Eustoma_russe	transplanting	NA	9.11765	36.5853	138.221	36.5 138.2	2.5	NA	Level 1
S_0804	000944-1*	2009-04-14	2009	Apr	9	An_investigation_into_microbial_community_of_the_soils_before_and_after_the_soil_sterilization	36.35.07	138.13.15	Nagano_City	non-rhizosphere	Grey_Lowland_soils	upland	6.3	0.07	1.41	0.15	536	Celery	50	NA	NA	Eustoma_russe	transplanting	NA	9.4	36.5853	138.221	36.5 138.2	27.5	NA	Level 2
S_0805	000940-2_	2009-05-14	2009	May	9	An_investigation_into_microbial_community_of_the_soils_before_and_after_the_soil_sterilization	36.35.07	138.13.15	Nagano_City	non-rhizosphere	Grey_Lowland_soils	upland	6.2	0.08	1.36	0.15	533	Celery	50	NA	NA	Eustoma_russe	transplanting	NA	9.06667	36.5853	138.221	36.5 138.2	12.5	NA	Level 1
S_0806	000939-2_	2009-04-30	2009	Apr	9	An_investigation_into_microbial_community_of_the_soils_before_and_after_the_soil_sterilization	36.35.07	138.13.15	Nagano_City	non-rhizosphere	Grey_Lowland_soils	upland	6	0.13	1.43	0.16	539	Celery	50	NA	NA	Eustoma_russe	transplanting	NA	8.9375	36.5853	138.221	36.5 138.2	0	NA	Level 1
S_0807	000938-2_	2009-04-14	2009	Apr	9	An_investigation_into_microbial_community_of_the_soils_before_and_after_the_soil_sterilization	36.35.07	138.13.15	Nagano_City	non-rhizosphere	Grey_Lowland_soils	upland	6.6	0.15	1.66	0.16	595	Celery	50	NA	NA	Eustoma_russe	transplanting	NA	10.375	36.5853	138.221	36.5 138.2	17.5	NA	Level 1
S_0808	000940-1*	2009-05-14	2009	May	9	An_investigation_into_microbial_community_of_the_soils_before_and_after_the_soil_sterilization	36.35.07	138.13.15	Nagano_City	non-rhizosphere	Grey_Lowland_soils	upland	6.4	0.12	1.74	0.17	590	Celery	50	NA	NA	Eustoma_russe	transplanting	NA	10.2353	36.5853	138.221	36.5 138.2	10	NA	Level 1
S_0809	000952-2_	2009-05-14	2009	May	9	An_investigation_into_microbial_community_of_the_soils_before_and_after_the_soil_sterilization	36.35.07	138.13.15	Nagano_City	non-rhizosphere	Grey_Lowland_soils	upland	5.8	0.31	2.06	0.21	550	Celery	50	NA	NA	Eustoma_russe	transplanting	NA	9.80952	36.5853	138.221	36.5 138.2	12.5	NA	Level 1
S_0810	000951-2_	2009-04-30	2009	Apr	9	An_investigation_into_microbial_community_of_the_soils_before_and_after_the_soil_sterilization	36.35.07	138.13.15	Nagano_City	non-rhizosphere	Grey_Lowland_soils	upland	5.8	0.31	1.48	0.16	540	Celery	50	NA	NA	Eustoma_russe	transplanting	NA	9.25	36.5853	138.221	36.5 138.2	0	NA	Level 1
S_0811	000950-2_	2009-04-14	2009	Apr	9	An_investigation_into_microbial_community_of_the_soils_before_and_after_the_soil_sterilization	36.35.07	138.13.15	Nagano_City	non-rhizosphere	Grey_Lowland_soils	upland	6.4	0.13	1.49	0.16	596	Celery	50	NA	NA	Eustoma_russe	transplanting	NA	9.3125	36.5853	138.221	36.5 138.2	17.5	NA	Level 1
S_0812	000952-1*	2009-05-14	2009	May	9	An_investigation_into_microbial_community_of_the_soils_before_and_after_the_soil_sterilization	36.35.07	138.13.15	Nagano_City	non-rhizosphere	Grey_Lowland_soils	upland	6.4	0.16	1.45	0.16	626	Celery	50	NA	NA	Eustoma_russe	transplanting	NA	9.0625	36.5853	138.221	36.5 138.2	10	NA	Level 1
S_0813	000951-1*	2009-04-30	2009	Apr	9	An_investigation_into_microbial_community_of_the_soils_before_and_after_the_soil_sterilization	36.35.07	138.13.15	Nagano_City	non-rhizosphere	Grey_Lowland_soils	upland	7	0.11	1.6	0.17	729	Celery	50	NA	NA	Eustoma_russe	transplanting	NA	9.41176	36.5853	138.221	36.5 138.2	10	NA	Level 1
S_0814	000950-1*	2009-04-14	2009	Apr	9	An_investigation_into_microbial_community_of_the_soils_before_and_after_the_soil_sterilization	36.35.07	138.13.15	Nagano_City	non-rhizosphere	Grey_Lowland_soils	upland	6.5	0.11	1.88	0.18	603	Celery	50	NA	NA	Eustoma_russe	transplanting	NA	10.4444	36.5853	138.221	36.5 138.2	17.5	NA	Level 1
S_0815	000946-2_	2009-05-14	2009	May	9	An_investigation_into_microbial_community_of_the_soils_before_and_after_the_soil_sterilization	36.35.07	138.13.15	Nagano_City	non-rhizosphere	Grey_Lowland_soils	upland	6.5	0.09	1.46	0.16	548	Celery	50	NA	NA	Eustoma_russe	transplanting	NA	9.125	36.5853	138.221	36.5 138.2	22.5	NA	Level 2
S_0816	000945-2_	2009-04-30	2009	Apr	9	An_investigation_into_microbial_community_of_the_soils_before_and_after_the_soil_sterilization	36.35.07	138.13.15	Nagano_City	non-rhizosphere	Grey_Lowland_soils	upland	6.7	0.07	1.49	0.16	619	Celery	50	NA	NA	Eustoma_russe	transplanting	NA	9.3125	36.5853	138.221	36.5 138.2	2.5	NA	Level 1
S_0817	000963-0*	2009-07-21	2009	Jul	9	An_investigation_into_microbial_community_of_the_soils_before_and_after_the_soil_sterilization	36.15.50	138.00.24	Matsumoto_City	non-rhizosphere	Brown_Forest_soils	upland	6.8	0.13	3.1	0.27	3741	Celery	80	NA	NA	Celery	transplanting	NA	11.4815	36.2639	138.007	36.2 138.0	22.5	NA	Level 2
S_0818	000962-0*	2009-07-04	2009	Jul	9	An_investigation_into_microbial_community_of_the_soils_before_and_after_the_soil_sterilization	36.15.50	138.00.24	Matsumoto_City	non-rhizosphere	Brown_Forest_soils	upland	5.7	0.85	3.18	0.3	1240	Celery	80	NA	NA	Celery	transplanting	NA	10.6	36.2639	138.007	36.2 138.0	40	NA	Level 3
S_0819	000961-0*	2009-07-21	2009	Jul	9	An_investigation_into_microbial_community_of_the_soils_before_and_after_the_soil_sterilization	36.17.02	137.58.51	Matsumoto_City	non-rhizosphere	Brown_Forest_soils	upland	6.8	0.19	4.2	0.33	1451	Celery	80	NA	NA	Celery	transplanting	NA	12.7273	36.2839	137.981	36.2 137.9	85	NA	Level 5
S_0820	000960-0*	2009-07-04	2009	Jul	9	An_investigation_into_microbial_community_of_the_soils_before_and_after_the_soil_sterilization	36.17.02	137.58.51	Matsumoto_City	non-rhizosphere	Brown_Forest_soils	upland	6.7	0.44	2.69	0.26	2017	Celery	80	NA	NA	Celery	transplanting	NA	10.3462	36.2839	137.981	36.2 137.9	17.5	NA	Level 1
S_0821	000959-0*	2009-07-21	2009	Jul	9	An_investigation_into_microbial_community_of_the_soils_before_and_after_the_soil_sterilization	36.17.05	137.58.18	Matsumoto_City	non-rhizosphere	Brown_Forest_soils	upland	6.6	0.28	2.77	0.25	1635	Celery	80	NA	NA	Celery	transplanting	NA	11.08	36.2847	137.972	36.2 137.9	7.5	NA	Level 1
S_0822	000958-0*	2009-07-04	2009	Jul	9	An_investigation_into_microbial_community_of_the_soils_before_and_after_the_soil_sterilization	36.17.05	137.58.18	Matsumoto_City	non-rhizosphere	Brown_Forest_soils	upland	6.2	0.56	3.77	0.35	1849	Celery	80	NA	NA	Celery	transplanting	NA	10.7714	36.2847	137.972	36.2 137.9	20	NA	Level 2
S_0823	000957-0*	2009-07-21	2009	Jul	9	An_investigation_into_microbial_community_of_the_soils_before_and_after_the_soil_sterilization	36.16.47	137.58.29	Matsumoto_City	non-rhizosphere	Brown_Forest_soils	upland	5.9	0.32	3.67	0.33	1116	Celery	80	NA	NA	Celery	transplanting	NA	11.1212	36.2797	137.975	36.2 137.9	10	NA	Level 1
S_0824	000956-0*	2009-07-04	2009	Jul	9	An_investigation_into_microbial_community_of_the_soils_before_and_after_the_soil_sterilization	36.16.47	137.58.29	Matsumoto_City	non-rhizosphere	Grey_Lowland_soils	upland	5.6	0.3	1.7	0.18	670	Celery	50	NA	NA	Celery	transplanting	NA	9.44444	36.2797	137.975	36.2 137.9	27.5	NA	Level 2
S_0825	000966-3_	2008-10-14	2008	Oct	8	Continuous_cropping_test_of_spinach	37.42.39	140.23.25	Fukushima	non-rhizosphere	Andosols	upland	5.86	0.513	1.459	0.185	254.41	Spinach	20	12.5	17.5	Spinach	seeding	2008-09-05	7.88649	37.7108	140.39	37.7 140.3	NA	NA	NA
S_0826	000966-2_	2008-10-14	2008	Oct	8	Continuous_cropping_test_of_spinach	37.42.39	140.23.25	Fukushima	non-rhizosphere	Andosols	upland	6.76	0.33	1.454	0.163	150.98	Spinach	10	6.25	8.75	Spinach	seeding	2008-09-05	8.92025	37.7108	140.39	37.7 140.3	NA	NA	NA
S_0827	000965-2_	2008-10-14	2008	Oct	8	Continuous_cropping_test_of_spinach	37.42.39	140.23.25	Fukushima	non-rhizosphere	Andosols	upland	6.52	0.398	1.469	0.179	233.09	Spinach	20	20	20	Spinach	seeding	2008-09-05	8.2067	37.7108	140.39	37.7 140.3	NA	NA	NA
S_0828	000968-0*	2008-10-14	2008	Oct	8	Continuous_cropping_test_of_spinach	37.42.39	140.23.25	Fukushima	non-rhizosphere	Andosols	upland	6.92	0.359	1.525	0.17	147.09	Spinach	10	10	10	Spinach	seeding	2008-09-05	8.97059	37.7108	140.39	37.7 140.3	NA	NA	NA
S_0829	000967-0*	2008-10-14	2008	Oct	8	Continuous_cropping_test_of_spinach	37.42.39	140.23.25	Fukushima	non-rhizosphere	Andosols	upland	6.04	0.554	1.488	0.17	267.25	Spinach	20	12.5	17.5	Spinach	seeding	2008-09-05	8.75294	37.7108	140.39	37.7 140.3	NA	NA	NA
S_0830	000966-1*	2008-10-14	2008	Oct	8	Continuous_cropping_test_of_spinach	37.42.39	140.23.25	Fukushima	non-rhizosphere	Andosols	upland	6.69	0.367	1.517	0.176	170.63	Spinach	10	6.25	8.75	Spinach	seeding	2008-09-05	8.61932	37.7108	140.39	37.7 140.3	NA	NA	NA
S_0831	000965-1*	2008-10-14	2008	Oct	8	Continuous_cropping_test_of_spinach	37.42.39	140.23.25	Fukushima	non-rhizosphere	Grey_Lowland_soils	upland	6.1	0.8	7.18	0.59	1206	Celery	80	NA	NA	Spinach	seeding	2008-09-05	12.1695	37.7108	140.39	37.7 140.3	0	NA	Level 1
S_0832	000964-0*	2009-07-10	2009	Jul	9	An_investigation_into_microbial_community_of_the_soils_before_and_after_the_soil_sterilization	35.59.12	138.13.33	Hara_Village,_Suwa_District	non-rhizosphere	Brown_Forest_soils	upland	6.5	0.57	3.04	0.29	3694	Celery	80	NA	NA	Celery	transplanting	NA	10.4828	35.9867	138.226	35.9 138.2	40	NA	Level 3
S_0833	000974-3_	2008-12-01	2008	Dec	8	Continuous_cropping_test_of_spinach	37.42.39	140.23.25	Fukushima	non-rhizosphere	Andosols	upland	5.97	0.676	1.431	0.235	403.92	Spinach	20	12.5	17.5	Spinach	seeding	2008-10-15	6.08936	37.7108	140.39	37.7 140.3	NA	NA	NA
S_0834	000974-2_	2008-12-01	2008	Dec	8	Continuous_cropping_test_of_spinach	37.42.39	140.23.25	Fukushima	non-rhizosphere	Andosols	upland	6.43	0.544	1.653	0.234	360.29	Spinach	10	6.25	8.75	Spinach	seeding	2008-10-15	7.0641	37.7108	140.39	37.7 140.3	NA	NA	NA
S_0835	000973-2_	2008-12-01	2008	Dec	8	Continuous_cropping_test_of_spinach	37.42.39	140.23.25	Fukushima	non-rhizosphere	Andosols	upland	6.79	0.402	1.495	0.272	152.21	Spinach	20	20	20	Spinach	seeding	2008-10-15	5.49632	37.7108	140.39	37.7 140.3	NA	NA	NA
S_0836	000976-0*	2008-12-01	2008	Dec	8	Continuous_cropping_test_of_spinach	37.42.39	140.23.25	Fukushima	non-rhizosphere	Andosols	upland	5.92	0.837	1.578	0.226	257.43	Spinach	10	10	10	Spinach	seeding	2008-10-15	6.9823	37.7108	140.39	37.7 140.3	NA	NA	NA
S_0837	000975-0*	2008-12-01	2008	Dec	8	Continuous_cropping_test_of_spinach	37.42.39	140.23.25	Fukushima	non-rhizosphere	Andosols	upland	5.95	0.82	1.545	0.232	301.72	Spinach	20	12.5	17.5	Spinach	seeding	2008-10-15	6.65948	37.7108	140.39	37.7 140.3	NA	NA	NA
S_0838	000974-1*	2008-12-01	2008	Dec	8	Continuous_cropping_test_of_spinach	37.42.39	140.23.25	Fukushima	non-rhizosphere	Andosols	upland	6.55	0.553	1.469	0.185	172.25	Spinach	10	6.25	8.75	Spinach	seeding	2008-10-15	7.94054	37.7108	140.39	37.7 140.3	NA	NA	NA
S_0839	000973-1*	2008-12-01	2008	Dec	8	Continuous_cropping_test_of_spinach	37.42.39	140.23.25	Fukushima	non-rhizosphere	Andosols	upland	6.44	0.432	1.438	0.164	162.62	Spinach	10	6.25	8.75	Spinach	seeding	2008-10-15	8.76829	37.7108	140.39	37.7 140.3	NA	NA	NA
S_0840	000965-3_	2008-10-14	2008	Oct	8	Continuous_cropping_test_of_spinach	37.42.39	140.23.25	Fukushima	non-rhizosphere	Andosols	upland	5.79	0.617	1.552	0.182	256.8	Spinach	20	12.5	17.5	Spinach	seeding	2008-09-05	8.52747	37.7108	140.39	37.7 140.3	NA	NA	NA
S_0841	000982-3_	2009-02-20	2009	Feb	9	Continuous_cropping_test_of_spinach	37.42.39	140.23.25	Fukushima	non-rhizosphere	Andosols	upland	5.67	0.599	1.442	0.181	301.72	Spinach	20	12.5	17.5	Spinach	seeding	2008-12-02	7.96685	37.7108	140.39	37.7 140.3	NA	NA	NA
S_0842	000982-2_	2009-02-20	2009	Feb	9	Continuous_cropping_test_of_spinach	37.42.39	140.23.25	Fukushima	non-rhizosphere	Andosols	upland	6.4	0.274	1.511	0.172	204.17	Spinach	10	6.25	8.75	Spinach	seeding	2008-12-02	8.78488	37.7108	140.39	37.7 140.3	NA	NA	NA
S_0843	000981-2_	2009-02-20	2009	Feb	9	Continuous_cropping_test_of_spinach	37.42.39	140.23.25	Fukushima	non-rhizosphere	Andosols	upland	6.09	0.456	1.555	0.202	289.32	Spinach	20	20	20	Spinach	seeding	2008-12-02	7.69802	37.7108	140.39	37.7 140.3	NA	NA	NA
S_0844	000984-0*	2009-02-20	2009	Feb	9	Continuous_cropping_test_of_spinach	37.42.39	140.23.25	Fukushima	non-rhizosphere	Andosols	upland	6.69	0.285	1.519	0.183	74.03	Spinach	10	10	10	Spinach	seeding	2008-12-02	8.30055	37.7108	140.39	37.7 140.3	NA	NA	NA
S_0845	000983-0*	2009-02-20	2009	Feb	9	Continuous_cropping_test_of_spinach	37.42.39	140.23.25	Fukushima	non-rhizosphere	Andosols	upland	5.78	0.485	1.495	0.176	251.96	Spinach	20	12.5	17.5	Spinach	seeding	2008-12-02	8.49432	37.7108	140.39	37.7 140.3	NA	NA	NA
S_0846	000982-1*	2009-02-20	2009	Feb	9	Continuous_cropping_test_of_spinach	37.42.39	140.23.25	Fukushima	non-rhizosphere	Andosols	upland	6.17	0.467	1.491	0.175	168.32	Spinach	10	6.25	8.75	Spinach	seeding	2008-12-02	8.52	37.7108	140.39	37.7 140.3	NA	NA	NA
S_0847	000981-1*	2009-02-20	2009	Feb	9	Continuous_cropping_test_of_spinach	37.42.39	140.23.25	Fukushima	non-rhizosphere	Andosols	upland	6.26	0.38	1.432	0.248	143.32	Spinach	10	6.25	8.75	Spinach	seeding	2008-12-02	5.77419	37.7108	140.39	37.7 140.3	NA	NA	NA
S_0848	000973-3_	2008-12-01	2008	Dec	8	Continuous_cropping_test_of_spinach	37.42.39	140.23.25	Fukushima	non-rhizosphere	Andosols	upland	5.9	0.803	1.749	0.25	281.93	Spinach	20	12.5	17.5	Spinach	seeding	2008-10-15	6.996	37.7108	140.39	37.7 140.3	NA	NA	NA
S_0849	000990-3_	2009-04-20	2009	Apr	9	Continuous_cropping_test_of_spinach	37.42.39	140.23.25	Fukushima	non-rhizosphere	Andosols	upland	5.63	0.852	1.505	0.163	350.49	Spinach	20	12.5	17.5	Spinach	seeding	2009-02-24	9.23313	37.7108	140.39	37.7 140.3	NA	NA	NA
S_0850	000990-2_	2009-04-20	2009	Apr	9	Continuous_cropping_test_of_spinach	37.42.39	140.23.25	Fukushima	non-rhizosphere	Andosols	upland	6.36	0.405	1.458	0.137	220.59	Spinach	10	6.25	8.75	Spinach	seeding	2009-02-24	10.6423	37.7108	140.39	37.7 140.3	NA	NA	NA
S_0851	000989-2_	2009-04-20	2009	Apr	9	Continuous_cropping_test_of_spinach	37.42.39	140.23.25	Fukushima	non-rhizosphere	Andosols	upland	6.25	0.582	1.526	0.179	322.77	Spinach	20	20	20	Spinach	seeding	2009-02-24	8.52514	37.7108	140.39	37.7 140.3	NA	NA	NA
S_0852	000992-0*	2009-04-20	2009	Apr	9	Continuous_cropping_test_of_spinach	37.42.39	140.23.25	Fukushima	non-rhizosphere	Andosols	upland	6.63	0.324	1.53	0.155	169.61	Spinach	10	10	10	Spinach	seeding	2009-02-24	9.87097	37.7108	140.39	37.7 140.3	NA	NA	NA
S_0853	000991-0*	2009-04-20	2009	Apr	9	Continuous_cropping_test_of_spinach	37.42.39	140.23.25	Fukushima	non-rhizosphere	Andosols	upland	5.84	0.754	1.544	0.165	323.53	Spinach	20	12.5	17.5	Spinach	seeding	2009-02-24	9.35758	37.7108	140.39	37.7 140.3	NA	NA	NA
S_0854	000990-1*	2009-04-20	2009	Apr	9	Continuous_cropping_test_of_spinach	37.42.39	140.23.25	Fukushima	non-rhizosphere	Andosols	upland	6.49	0.5	1.507	0.137	162.75	Spinach	10	6.25	8.75	Spinach	seeding	2009-02-24	11	37.7108	140.39	37.7 140.3	NA	NA	NA
S_0855	000989-1*	2009-04-20	2009	Apr	9	Continuous_cropping_test_of_spinach	37.42.39	140.23.25	Fukushima	non-rhizosphere	Andosols	upland	6.1	0.393	1.402	0.164	199.75	Spinach	10	6.25	8.75	Spinach	seeding	2009-02-24	8.54878	37.7108	140.39	37.7 140.3	NA	NA	NA
S_0856	000981-3_	2009-02-20	2009	Feb	9	Continuous_cropping_test_of_spinach	37.42.39	140.23.25	Fukushima	non-rhizosphere	Andosols	upland	5.49	0.813	1.662	0.199	285.78	Spinach	20	12.5	17.5	Spinach	seeding	2008-12-02	8.35176	37.7108	140.39	37.7 140.3	NA	NA	NA
S_0857	000998-3_	2009-06-09	2009	Jun	9	Continuous_cropping_test_of_spinach	37.42.39	140.23.25	Fukushima	non-rhizosphere	Andosols	upland	5.97	0.476	1.456	0.138	371.62	Spinach	NA	NA	NA	Spinach	seeding	2009-04-22	10.5507	37.7108	140.39	37.7 140.3	NA	NA	NA
S_0858	000998-2_	2009-06-09	2009	Jun	9	Continuous_cropping_test_of_spinach	37.42.39	140.23.25	Fukushima	non-rhizosphere	Andosols	upland	6.52	0.336	1.502	0.136	197.03	Spinach	NA	NA	NA	Spinach	seeding	2009-04-22	11.0441	37.7108	140.39	37.7 140.3	NA	NA	NA
S_0859	000997-2_	2009-06-09	2009	Jun	9	Continuous_cropping_test_of_spinach	37.42.39	140.23.25	Fukushima	non-rhizosphere	Andosols	upland	6.49	0.369	1.544	0.281	394.67	Spinach	NA	NA	NA	Spinach	seeding	2009-04-22	5.49466	37.7108	140.39	37.7 140.3	NA	NA	NA
S_0860	001000-0*	2009-06-09	2009	Jun	9	Continuous_cropping_test_of_spinach	37.42.39	140.23.25	Fukushima	non-rhizosphere	Andosols	upland	6.73	0.232	1.438	0.135	245.75	Spinach	NA	NA	NA	Spinach	seeding	2009-04-22	10.6519	37.7108	140.39	37.7 140.3	NA	NA	NA
S_0861	000999-0*	2009-06-09	2009	Jun	9	Continuous_cropping_test_of_spinach	37.42.39	140.23.25	Fukushima	non-rhizosphere	Andosols	upland	6.07	0.441	1.508	0.138	334	Spinach	NA	NA	NA	Spinach	seeding	2009-04-22	10.9275	37.7108	140.39	37.7 140.3	NA	NA	NA
S_0862	000998-1*	2009-06-09	2009	Jun	9	Continuous_cropping_test_of_spinach	37.42.39	140.23.25	Fukushima	non-rhizosphere	Andosols	upland	6.3	0.38	1.472	0.14	155.88	Spinach	NA	NA	NA	Spinach	seeding	2009-04-22	10.5143	37.7108	140.39	37.7 140.3	NA	NA	NA
S_0863	000997-1*	2009-06-09	2009	Jun	9	Continuous_cropping_test_of_spinach	37.42.39	140.23.25	Fukushima	non-rhizosphere	Andosols	upland	6.11	0.419	1.49	0.143	203.96	Spinach	10	6.25	8.75	Spinach	seeding	2009-04-22	10.4196	37.7108	140.39	37.7 140.3	NA	NA	NA
S_0864	000989-3_	2009-04-20	2009	Apr	9	Continuous_cropping_test_of_spinach	37.42.39	140.23.25	Fukushima	non-rhizosphere	Andosols	upland	5.46	0.91	1.636	0.167	212	Spinach	20	12.5	17.5	Spinach	seeding	2009-02-24	9.79641	37.7108	140.39	37.7 140.3	NA	NA	NA
S_0865	001006-3_	2009-07-22	2009	Jul	9	Continuous_cropping_test_of_spinach	37.42.39	140.23.25	Fukushima	non-rhizosphere	Andosols	upland	6.14	0.71	1.695	0.186	318.48	Spinach	20	12.5	17.5	Spinach	seeding	2009-06-10	9.1129	37.7108	140.39	37.7 140.3	NA	NA	NA
S_0866	001006-2_	2009-07-22	2009	Jul	9	Continuous_cropping_test_of_spinach	37.42.39	140.23.25	Fukushima	non-rhizosphere	Andosols	upland	6.64	0.385	1.457	0.191	209.8	Spinach	10	6.25	8.75	Spinach	seeding	2009-06-10	7.62827	37.7108	140.39	37.7 140.3	NA	NA	NA
S_0867	001005-2_	2009-07-22	2009	Jul	9	Continuous_cropping_test_of_spinach	37.42.39	140.23.25	Fukushima	non-rhizosphere	Andosols	upland	6.49	0.453	1.429	0.206	287.25	Spinach	20	20	20	Spinach	seeding	2009-06-10	6.93689	37.7108	140.39	37.7 140.3	NA	NA	NA
S_0868	001008-0*	2009-07-22	2009	Jul	9	Continuous_cropping_test_of_spinach	37.42.39	140.23.25	Fukushima	non-rhizosphere	Andosols	upland	6.85	0.319	1.511	0.191	138.67	Spinach	10	10	10	Spinach	seeding	2009-06-10	7.91099	37.7108	140.39	37.7 140.3	NA	NA	NA
S_0869	001007-0*	2009-07-22	2009	Jul	9	Continuous_cropping_test_of_spinach	37.42.39	140.23.25	Fukushima	non-rhizosphere	Andosols	upland	6.15	0.654	1.472	0.191	209.9	Spinach	20	12.5	17.5	Spinach	seeding	2009-06-10	7.70681	37.7108	140.39	37.7 140.3	NA	NA	NA
S_0870	001006-1*	2009-07-22	2009	Jul	9	Continuous_cropping_test_of_spinach	37.42.39	140.23.25	Fukushima	non-rhizosphere	Andosols	upland	7.14	0.361	1.474	0.158	161.72	Spinach	10	6.25	8.75	Spinach	seeding	2009-06-10	9.32911	37.7108	140.39	37.7 140.3	NA	NA	NA
S_0871	001005-1*	2009-07-22	2009	Jul	9	Continuous_cropping_test_of_spinach	37.42.39	140.23.25	Fukushima	non-rhizosphere	Andosols	upland	6.36	0.243	1.403	0.118	184.31	Spinach	NA	NA	NA	Spinach	seeding	2009-06-10	11.8898	37.7108	140.39	37.7 140.3	NA	NA	NA
S_0872	000997-3_	2009-06-09	2009	Jun	9	Continuous_cropping_test_of_spinach	37.42.39	140.23.25	Fukushima	non-rhizosphere	Andosols	upland	5.85	0.619	1.49	0.137	244.33	Spinach	NA	NA	NA	Spinach	seeding	2009-04-22	10.8759	37.7108	140.39	37.7 140.3	NA	NA	NA
S_0873	001018-2_	2008-10-17	2008	Oct	8	Organic_matters_continuous_use_test	37.42.37	140.23.29	Fukushima	non-rhizosphere	Andosols	upland	5.85	0.092	1.732	0.205	231.86	Komatsuna	NA	NA	NA	Komatsuna	seeding	2008-09-16	8.44878	37.7103	140.391	37.7 140.3	NA	NA	NA
S_0874	001018-1*	2008-10-17	2008	Oct	8	Organic_matters_continuous_use_test	37.42.37	140.23.29	Fukushima	non-rhizosphere	Andosols	upland	5.56	0.033	1.485	0.155	27.21	Komatsuna	NA	NA	NA	Komatsuna	seeding	2008-09-16	9.58065	37.7103	140.391	37.7 140.3	NA	NA	NA
S_0875	001013-2_	2008-10-17	2008	Oct	8	Organic_matters_continuous_use_test	37.42.37	140.23.29	Fukushima	non-rhizosphere	Andosols	upland	5.93	0.063	2.405	0.221	37.62	Komatsuna	NA	NA	NA	Komatsuna	seeding	2008-09-16	10.8824	37.7103	140.391	37.7 140.3	NA	NA	NA
S_0876	001016-1*	2008-10-17	2008	Oct	8	Organic_matters_continuous_use_test	37.42.37	140.23.29	Fukushima	non-rhizosphere	Andosols	upland	7.02	0.103	1.81	0.203	407.84	Komatsuna	NA	NA	NA	Komatsuna	seeding	2008-09-16	8.91626	37.7103	140.391	37.7 140.3	NA	NA	NA
S_0877	001015-1*	2008-10-17	2008	Oct	8	Organic_matters_continuous_use_test	37.42.37	140.23.29	Fukushima	non-rhizosphere	Andosols	upland	6.41	0.068	2.713	0.247	129.66	Komatsuna	NA	NA	NA	Komatsuna	seeding	2008-09-16	10.9838	37.7103	140.391	37.7 140.3	NA	NA	NA
S_0878	001014-1*	2008-10-17	2008	Oct	8	Organic_matters_continuous_use_test	37.42.37	140.23.29	Fukushima	non-rhizosphere	Andosols	upland	5.54	0.03	1.44	0.15	33.17	Komatsuna	NA	NA	NA	Komatsuna	seeding	2008-09-16	9.6	37.7103	140.391	37.7 140.3	NA	NA	NA
S_0879	001013-1*	2008-10-17	2008	Oct	8	Organic_matters_continuous_use_test	37.42.37	140.23.29	Fukushima	non-rhizosphere	Andosols	upland	6.39	0.317	1.383	0.168	177	Spinach	10	6.25	8.75	Komatsuna	seeding	2008-09-16	8.23214	37.7103	140.391	37.7 140.3	NA	NA	NA
S_0880	001005-3_	2009-07-22	2009	Jul	9	Continuous_cropping_test_of_spinach	37.42.39	140.23.25	Fukushima	non-rhizosphere	Andosols	upland	6.17	0.689	1.437	0.179	172.22	Spinach	20	12.5	17.5	Spinach	seeding	2009-06-10	8.02793	37.7108	140.39	37.7 140.3	NA	NA	NA
S_0881	001027-1*	2009-03-17	2009	Mar	9	Organic_matters_continuous_use_test	37.42.37	140.23.29	Fukushima	non-rhizosphere	Andosols	upland	6.44	0.055	2.396	0.217	149.01	Komatsuna	NA	NA	NA	Komatsuna	seeding	2009-04-08	11.0415	37.7103	140.391	37.7 140.3	NA	NA	NA
S_0882	001026-1*	2009-03-17	2009	Mar	9	Organic_matters_continuous_use_test	37.42.37	140.23.29	Fukushima	non-rhizosphere	Andosols	upland	5.59	0.033	1.493	0.14	34.25	Komatsuna	NA	NA	NA	Komatsuna	seeding	2009-04-08	10.6643	37.7103	140.391	37.7 140.3	NA	NA	NA
S_0883	001025-1*	2009-03-17	2009	Mar	9	Organic_matters_continuous_use_test	37.42.37	140.23.29	Fukushima	non-rhizosphere	Andosols	upland	7.12	0.133	1.919	0.215	346.53	Komatsuna	NA	NA	NA	Komatsuna	seeding	2009-04-08	8.92558	37.7103	140.391	37.7 140.3	NA	NA	NA
S_0884	001015-2_	2008-10-17	2008	Oct	8	Organic_matters_continuous_use_test	37.42.37	140.23.29	Fukushima	non-rhizosphere	Andosols	upland	4.94	0.074	1.4	0.151	54.61	Komatsuna	15	9.375	13.125	Komatsuna	seeding	2008-09-16	9.27152	37.7103	140.391	37.7 140.3	NA	NA	NA
S_0885	001020-2_	2008-10-17	2008	Oct	8	Organic_matters_continuous_use_test	37.42.37	140.23.29	Fukushima	non-rhizosphere	Andosols	upland	6.38	0.075	2.627	0.248	118.25	Komatsuna	NA	NA	NA	Komatsuna	seeding	2008-09-16	10.5927	37.7103	140.391	37.7 140.3	NA	NA	NA
S_0886	001014-2_	2008-10-17	2008	Oct	8	Organic_matters_continuous_use_test	37.42.37	140.23.29	Fukushima	non-rhizosphere	Andosols	upland	6.42	0.055	2.42	0.211	46	Komatsuna	NA	NA	NA	Komatsuna	seeding	2008-09-16	11.4692	37.7103	140.391	37.7 140.3	NA	NA	NA
S_0887	001016-2_	2008-10-17	2008	Oct	8	Organic_matters_continuous_use_test	37.42.37	140.23.29	Fukushima	non-rhizosphere	Andosols	upland	4.92	0.068	1.448	0.15	79.17	Komatsuna	15	9.375	13.125	Komatsuna	seeding	2008-09-16	9.65333	37.7103	140.391	37.7 140.3	NA	NA	NA
S_0888	001020-1*	2008-10-17	2008	Oct	8	Organic_matters_continuous_use_test	37.42.37	140.23.29	Fukushima	non-rhizosphere	Andosols	upland	6.08	0.079	1.808	0.201	275.5	Komatsuna	NA	NA	NA	Komatsuna	seeding	2008-09-16	8.99502	37.7103	140.391	37.7 140.3	NA	NA	NA
S_0889	001032-2_	2009-03-17	2009	Mar	9	Organic_matters_continuous_use_test	37.42.37	140.23.29	Fukushima	non-rhizosphere	Andosols	upland	6.66	0.061	2.507	0.223	141.18	Komatsuna	NA	NA	NA	Komatsuna	seeding	2009-04-08	11.2422	37.7103	140.391	37.7 140.3	NA	NA	NA
S_0890	001026-2_	2009-03-17	2009	Mar	9	Organic_matters_continuous_use_test	37.42.37	140.23.29	Fukushima	non-rhizosphere	Andosols	upland	6.23	0.048	2.269	0.202	53.47	Komatsuna	NA	NA	NA	Komatsuna	seeding	2009-04-08	11.2327	37.7103	140.391	37.7 140.3	NA	NA	NA
S_0891	001028-2_	2009-03-17	2009	Mar	9	Organic_matters_continuous_use_test	37.42.37	140.23.29	Fukushima	non-rhizosphere	Andosols	upland	5.38	0.046	1.452	0.124	97.55	Komatsuna	15	9.375	13.125	Komatsuna	seeding	2009-04-08	11.7097	37.7103	140.391	37.7 140.3	NA	NA	NA
S_0892	001032-1*	2009-03-17	2009	Mar	9	Organic_matters_continuous_use_test	37.42.37	140.23.29	Fukushima	non-rhizosphere	Andosols	upland	6.26	0.063	1.733	0.171	292.89	Komatsuna	NA	NA	NA	Komatsuna	seeding	2009-04-08	10.1345	37.7103	140.391	37.7 140.3	NA	NA	NA
S_0893	001030-2_	2009-03-17	2009	Mar	9	Organic_matters_continuous_use_test	37.42.37	140.23.29	Fukushima	non-rhizosphere	Andosols	upland	6.01	0.087	1.878	0.199	284.5	Komatsuna	NA	NA	NA	Komatsuna	seeding	2009-04-08	9.43719	37.7103	140.391	37.7 140.3	NA	NA	NA
S_0894	001030-1*	2009-03-17	2009	Mar	9	Organic_matters_continuous_use_test	37.42.37	140.23.29	Fukushima	non-rhizosphere	Andosols	upland	5.69	0.037	1.523	0.138	25.25	Komatsuna	NA	NA	NA	Komatsuna	seeding	2009-04-08	11.0362	37.7103	140.391	37.7 140.3	NA	NA	NA
S_0895	001025-2_	2009-03-17	2009	Mar	9	Organic_matters_continuous_use_test	37.42.37	140.23.29	Fukushima	non-rhizosphere	Andosols	upland	6.21	0.058	2.299	0.201	44.12	Komatsuna	NA	NA	NA	Komatsuna	seeding	2009-04-08	11.4378	37.7103	140.391	37.7 140.3	NA	NA	NA
S_0896	001028-1*	2009-03-17	2009	Mar	9	Organic_matters_continuous_use_test	37.42.37	140.23.29	Fukushima	non-rhizosphere	Andosols	upland	7.09	0.082	1.834	0.184	512.75	Komatsuna	NA	NA	NA	Komatsuna	seeding	2009-04-08	9.96739	37.7103	140.391	37.7 140.3	NA	NA	NA
S_0897	001042-2_	2009-03-17	2009	Mar	9	Organic_matters_continuous_use_test	37.42.37	140.23.29	Fukushima	non-rhizosphere	Andosols	upland	6.1	0.089	1.892	0.217	164.11	Komatsuna	NA	NA	NA	Komatsuna	seeding	2009-04-08	8.71889	37.7103	140.391	37.7 140.3	NA	NA	NA
S_0898	001042-1*	2009-03-17	2009	Mar	9	Organic_matters_continuous_use_test	37.42.37	140.23.29	Fukushima	non-rhizosphere	Andosols	upland	5.95	0.034	1.473	0.146	21.12	Komatsuna	NA	NA	NA	Komatsuna	seeding	2009-04-08	10.089	37.7103	140.391	37.7 140.3	NA	NA	NA
S_0899	001037-2_	2009-03-17	2009	Mar	9	Organic_matters_continuous_use_test	37.42.37	140.23.29	Fukushima	non-rhizosphere	Andosols	upland	6.16	0.069	2.478	0.222	38.11	Komatsuna	NA	NA	NA	Komatsuna	seeding	2009-04-08	11.1622	37.7103	140.391	37.7 140.3	NA	NA	NA
S_0900	001040-1*	2009-03-17	2009	Mar	9	Organic_matters_continuous_use_test	37.42.37	140.23.29	Fukushima	non-rhizosphere	Andosols	upland	7.41	0.109	1.833	0.203	441.5	Komatsuna	NA	NA	NA	Komatsuna	seeding	2009-04-08	9.02956	37.7103	140.391	37.7 140.3	NA	NA	NA
S_0901	001039-1*	2009-03-17	2009	Mar	9	Organic_matters_continuous_use_test	37.42.37	140.23.29	Fukushima	non-rhizosphere	Andosols	upland	6.65	0.081	2.79	0.253	145.87	Komatsuna	NA	NA	NA	Komatsuna	seeding	2009-04-08	11.0277	37.7103	140.391	37.7 140.3	NA	NA	NA
S_0902	001038-1*	2009-03-17	2009	Mar	9	Organic_matters_continuous_use_test	37.42.37	140.23.29	Fukushima	non-rhizosphere	Andosols	upland	6.22	0.031	1.443	0.153	30.39	Komatsuna	NA	NA	NA	Komatsuna	seeding	2009-04-08	9.43137	37.7103	140.391	37.7 140.3	NA	NA	NA
S_0903	001037-1*	2009-03-17	2009	Mar	9	Organic_matters_continuous_use_test	37.42.37	140.23.29	Fukushima	non-rhizosphere	Andosols	upland	7.09	0.107	1.818	0.184	330	Komatsuna	NA	NA	NA	Komatsuna	seeding	2009-04-08	9.88043	37.7103	140.391	37.7 140.3	NA	NA	NA
S_0904	001027-2_	2009-03-17	2009	Mar	9	Organic_matters_continuous_use_test	37.42.37	140.23.29	Fukushima	non-rhizosphere	Andosols	upland	5.59	0.045	1.519	0.143	60.05	Komatsuna	15	9.375	13.125	Komatsuna	seeding	2009-04-08	10.6224	37.7103	140.391	37.7 140.3	NA	NA	NA
S_0905	001049-3_	2008-09-10	2008	Sep	8	Effects_of_different_compost_amendment_against_loot-lesion_nematodes	35.21.04	139.16.53	Kanagawa_pref._agriculture_center,_before_transplanting	non-rhizosphere	Andosols	upland	5.27	0.16	3.55	0.29	21	Radish	20.1	15	15	Sweet_corn	seeding	2008-09-04	12.2414	35.3511	139.281	35.3 139.2	NA	NA	NA
S_0906	001049-2_	2008-09-10	2008	Sep	8	Effects_of_different_compost_amendment_against_loot-lesion_nematodes	35.21.04	139.16.53	Kanagawa_pref._agriculture_center,_before_transplanting	non-rhizosphere	Andosols	upland	5.5	0.2	3.09	0.25	147	Radish	20.1	15	15	Sweet_corn	seeding	2008-09-04	12.36	35.3511	139.281	35.3 139.2	NA	NA	NA
S_0907	001049-1*	2008-09-10	2008	Sep	8	Effects_of_different_compost_amendment_against_loot-lesion_nematodes	35.21.04	139.16.53	Kanagawa_pref._agriculture_center,_before_transplanting	non-rhizosphere	Andosols	upland	7.39	0.131	1.867	0.185	301.96	Komatsuna	NA	NA	NA	Sweet_corn	seeding	2008-09-04	10.0919	35.3511	139.281	35.3 139.2	NA	NA	NA
S_0908	001039-2_	2009-03-17	2009	Mar	9	Organic_matters_continuous_use_test	37.42.37	140.23.29	Fukushima	non-rhizosphere	Andosols	upland	5.43	0.046	1.431	0.124	59.95	Komatsuna	15	9.375	13.125	Komatsuna	seeding	2009-04-08	11.5403	37.7103	140.391	37.7 140.3	NA	NA	NA
S_0909	001044-2_	2009-03-17	2009	Mar	9	Organic_matters_continuous_use_test	37.42.37	140.23.29	Fukushima	non-rhizosphere	Andosols	upland	6.81	0.083	2.598	0.228	131.13	Komatsuna	NA	NA	NA	Komatsuna	seeding	2009-04-08	11.3947	37.7103	140.391	37.7 140.3	NA	NA	NA
S_0910	001038-2_	2009-03-17	2009	Mar	9	Organic_matters_continuous_use_test	37.42.37	140.23.29	Fukushima	non-rhizosphere	Andosols	upland	6.71	0.056	2.302	0.198	42.16	Komatsuna	NA	NA	NA	Komatsuna	seeding	2009-04-08	11.6263	37.7103	140.391	37.7 140.3	NA	NA	NA
S_0911	001040-2_	2009-03-17	2009	Mar	9	Organic_matters_continuous_use_test	37.42.37	140.23.29	Fukushima	non-rhizosphere	Andosols	upland	5.37	0.052	1.438	0.15	80.64	Komatsuna	15	9.375	13.125	Komatsuna	seeding	2009-04-08	9.58667	37.7103	140.391	37.7 140.3	NA	NA	NA
S_0912	001044-1*	2009-03-17	2009	Mar	9	Organic_matters_continuous_use_test	37.42.37	140.23.29	Fukushima	non-rhizosphere	Andosols	upland	6.51	0.071	1.778	0.2	240.29	Komatsuna	NA	NA	NA	Komatsuna	seeding	2009-04-08	8.89	37.7103	140.391	37.7 140.3	NA	NA	NA
S_0913	001058-2_	2008-11-20	2008	Nov	8	Effects_of_different_compost_amendment_against_loot-lesion_nematodes	35.21.04	139.16.53	Kanagawa_pref._agriculture_center,_before_transplanting	non-rhizosphere	Andosols	upland	5.8	0.06	3.28	0.276	191	Radish	20.1	15	15	Sweet_corn	seeding	2008-09-04	11.8841	35.3511	139.281	35.3 139.2	NA	NA	NA
S_0914	001058-1*	2008-11-20	2008	Nov	8	Effects_of_different_compost_amendment_against_loot-lesion_nematodes	35.21.04	139.16.53	Kanagawa_pref._agriculture_center,_before_transplanting	non-rhizosphere	Andosols	upland	5.02	0.25	3.38	0.31	128	Radish	13.5	13	9.3	Sweet_corn	seeding	2008-09-04	10.9032	35.3511	139.281	35.3 139.2	NA	NA	NA
S_0915	001055-3_	2008-09-10	2008	Sep	8	Effects_of_different_compost_amendment_against_loot-lesion_nematodes	35.21.04	139.16.53	Kanagawa_pref._agriculture_center,_before_transplanting	non-rhizosphere	Andosols	upland	5.17	0.24	3.92	0.36	212	Radish	13.5	13	9.3	Sweet_corn	seeding	2008-09-04	10.8889	35.3511	139.281	35.3 139.2	NA	NA	NA
S_0916	001055-2_	2008-09-10	2008	Sep	8	Effects_of_different_compost_amendment_against_loot-lesion_nematodes	35.21.04	139.16.53	Kanagawa_pref._agriculture_center,_before_transplanting	non-rhizosphere	Andosols	upland	5.23	0.22	3.83	0.36	88.6	Radish	13.5	13	9.3	Sweet_corn	seeding	2008-09-04	10.6389	35.3511	139.281	35.3 139.2	NA	NA	NA
S_0917	001055-1*	2008-09-10	2008	Sep	8	Effects_of_different_compost_amendment_against_loot-lesion_nematodes	35.21.04	139.16.53	Kanagawa_pref._agriculture_center,_before_transplanting	non-rhizosphere	Andosols	upland	5.57	0.2	3.57	0.31	185	Radish	14.9	0	0	Sweet_corn	seeding	2008-09-04	11.5161	35.3511	139.281	35.3 139.2	NA	NA	NA
S_0918	001052-3_	2008-09-10	2008	Sep	8	Effects_of_different_compost_amendment_against_loot-lesion_nematodes	35.21.04	139.16.53	Kanagawa_pref._agriculture_center,_before_transplanting	non-rhizosphere	Andosols	upland	5.37	0.27	3.42	0.3	321	Radish	14.9	0	0	Sweet_corn	seeding	2008-09-04	11.4	35.3511	139.281	35.3 139.2	NA	NA	NA
S_0919	001052-2*	2008-09-10	2008	Sep	8	Effects_of_different_compost_amendment_against_loot-lesion_nematodes	35.21.04	139.16.53	Kanagawa_pref._agriculture_center,_before_transplanting	non-rhizosphere	Andosols	upland	5.39	0.25	3.09	0.27	239	Radish	14.9	0	0	Sweet_corn	seeding	2008-09-04	11.4444	35.3511	139.281	35.3 139.2	NA	NA	NA
S_0920	001052-1_	2008-09-10	2008	Sep	8	Effects_of_different_compost_amendment_against_loot-lesion_nematodes	35.21.04	139.16.53	Kanagawa_pref._agriculture_center,_before_transplanting	non-rhizosphere	Andosols	upland	5.36	0.15	2.78	0.22	73.2	Radish	20.1	15	15	Sweet_corn	seeding	2008-09-04	12.6364	35.3511	139.281	35.3 139.2	NA	NA	NA
S_0921	001067-1*	2009-09-18	2009	Sep	9	Effects_of_different_compost_amendment_against_loot-lesion_nematodes	35.21.04	139.16.53	Kanagawa_pref._agriculture_center,_before_transplanting	non-rhizosphere	Andosols	upland	5.6	0.07	3.38	0.312	237	Radish	13.5	13	9.3	Sweet_corn	seeding	2009-09-18	10.8333	35.3511	139.281	35.3 139.2	NA	NA	NA
S_0922	001064-3_	2008-11-20	2008	Nov	8	Effects_of_different_compost_amendment_against_loot-lesion_nematodes	35.21.04	139.16.53	Kanagawa_pref._agriculture_center,_before_transplanting	non-rhizosphere	Andosols	upland	5.8	0.07	3.93	0.363	247	Radish	13.5	13	9.3	Sweet_corn	seeding	2008-09-04	10.8264	35.3511	139.281	35.3 139.2	NA	NA	NA
S_0923	001064-2_	2008-11-20	2008	Nov	8	Effects_of_different_compost_amendment_against_loot-lesion_nematodes	35.21.04	139.16.53	Kanagawa_pref._agriculture_center,_before_transplanting	non-rhizosphere	Andosols	upland	5.7	0.08	3.83	0.358	203	Radish	13.5	13	9.3	Sweet_corn	seeding	2008-09-04	10.6983	35.3511	139.281	35.3 139.2	NA	NA	NA
S_0924	001064-1*	2008-11-20	2008	Nov	8	Effects_of_different_compost_amendment_against_loot-lesion_nematodes	35.21.04	139.16.53	Kanagawa_pref._agriculture_center,_before_transplanting	non-rhizosphere	Andosols	upland	6.3	0.06	3.59	0.34	348	Radish	14.9	0	0	Sweet_corn	seeding	2008-09-04	10.5588	35.3511	139.281	35.3 139.2	NA	NA	NA
S_0925	001061-3_	2008-11-20	2008	Nov	8	Effects_of_different_compost_amendment_against_loot-lesion_nematodes	35.21.04	139.16.53	Kanagawa_pref._agriculture_center,_before_transplanting	non-rhizosphere	Andosols	upland	6.1	0.07	3.65	0.347	319	Radish	14.9	0	0	Sweet_corn	seeding	2008-09-04	10.5187	35.3511	139.281	35.3 139.2	NA	NA	NA
S_0926	001061-2*	2008-11-20	2008	Nov	8	Effects_of_different_compost_amendment_against_loot-lesion_nematodes	35.21.04	139.16.53	Kanagawa_pref._agriculture_center,_before_transplanting	non-rhizosphere	Andosols	upland	6.2	0.07	3.16	0.291	373	Radish	14.9	0	0	Sweet_corn	seeding	2008-09-04	10.8591	35.3511	139.281	35.3 139.2	NA	NA	NA
S_0927	001061-1_	2008-11-20	2008	Nov	8	Effects_of_different_compost_amendment_against_loot-lesion_nematodes	35.21.04	139.16.53	Kanagawa_pref._agriculture_center,_before_transplanting	non-rhizosphere	Andosols	upland	6	0.05	3.06	0.254	254	Radish	20.1	15	15	Sweet_corn	seeding	2008-09-04	12.0472	35.3511	139.281	35.3 139.2	NA	NA	NA
S_0928	001058-3_	2008-11-20	2008	Nov	8	Effects_of_different_compost_amendment_against_loot-lesion_nematodes	35.21.04	139.16.53	Kanagawa_pref._agriculture_center,_before_transplanting	non-rhizosphere	Andosols	upland	5.7	0.07	3.42	0.29	229	Radish	20.1	15	15	Sweet_corn	seeding	2008-09-04	11.7931	35.3511	139.281	35.3 139.2	NA	NA	NA
S_0929	001073-3_	2009-09-18	2009	Sep	9	Effects_of_different_compost_amendment_against_loot-lesion_nematodes	35.21.04	139.16.53	Kanagawa_pref._agriculture_center,_before_transplanting	non-rhizosphere	Andosols	upland	5.11	0.19	3.54	0.294	287	Radish	20.1	15	15	Sweet_corn	seeding	2009-09-18	12.0408	35.3511	139.281	35.3 139.2	NA	NA	NA
S_0930	001073-2_	2009-09-18	2009	Sep	9	Effects_of_different_compost_amendment_against_loot-lesion_nematodes	35.21.04	139.16.53	Kanagawa_pref._agriculture_center,_before_transplanting	non-rhizosphere	Andosols	upland	5.13	0.28	3.57	0.298	139	Radish	20.1	15	15	Sweet_corn	seeding	2009-09-18	11.9799	35.3511	139.281	35.3 139.2	NA	NA	NA
S_0931	001073-1*	2009-09-18	2009	Sep	9	Effects_of_different_compost_amendment_against_loot-lesion_nematodes	35.21.04	139.16.53	Kanagawa_pref._agriculture_center,_before_transplanting	non-rhizosphere	Andosols	upland	5.25	0.52	3.85	0.344	293	Radish	14.9	0	0	Sweet_corn	seeding	2009-09-18	11.1919	35.3511	139.281	35.3 139.2	NA	NA	NA
S_0932	001070-3_	2009-09-18	2009	Sep	9	Effects_of_different_compost_amendment_against_loot-lesion_nematodes	35.21.04	139.16.53	Kanagawa_pref._agriculture_center,_before_transplanting	non-rhizosphere	Andosols	upland	5.02	0.48	4	0.361	319	Radish	14.9	0	0	Sweet_corn	seeding	2009-09-18	11.0803	35.3511	139.281	35.3 139.2	NA	NA	NA
S_0933	001070-2*	2009-09-18	2009	Sep	9	Effects_of_different_compost_amendment_against_loot-lesion_nematodes	35.21.04	139.16.53	Kanagawa_pref._agriculture_center,_before_transplanting	non-rhizosphere	Andosols	upland	5.14	0.45	3.69	0.328	265	Radish	14.9	0	0	Sweet_corn	seeding	2009-09-18	11.25	35.3511	139.281	35.3 139.2	NA	NA	NA
S_0934	001070-1_	2009-09-18	2009	Sep	9	Effects_of_different_compost_amendment_against_loot-lesion_nematodes	35.21.04	139.16.53	Kanagawa_pref._agriculture_center,_before_transplanting	non-rhizosphere	Andosols	upland	4.75	0.35	3.74	0.345	201	Radish	13.5	13	9.3	Sweet_corn	seeding	2009-09-18	10.8406	35.3511	139.281	35.3 139.2	NA	NA	NA
S_0935	001067-3_	2009-09-18	2009	Sep	9	Effects_of_different_compost_amendment_against_loot-lesion_nematodes	35.21.04	139.16.53	Kanagawa_pref._agriculture_center,_before_transplanting	non-rhizosphere	Andosols	upland	5.02	0.5	3.88	0.359	199	Radish	13.5	13	9.3	Sweet_corn	seeding	2009-09-18	10.8078	35.3511	139.281	35.3 139.2	NA	NA	NA
S_0936	001067-2_	2009-09-18	2009	Sep	9	Effects_of_different_compost_amendment_against_loot-lesion_nematodes	35.21.04	139.16.53	Kanagawa_pref._agriculture_center,_before_transplanting	non-rhizosphere	Andosols	upland	4.71	0.38	4.04	0.388	164	Radish	13.5	13	9.3	Sweet_corn	seeding	2009-09-18	10.4124	35.3511	139.281	35.3 139.2	NA	NA	NA
S_0937	001082-2_	2009-09-18	2009	Sep	9	Effects_of_different_compost_amendment_against_loot-lesion_nematodes	35.21.04	139.16.53	Kanagawa_pref._agriculture_center,_before_transplanting	non-rhizosphere	Andosols	upland	5.27	0.14	3.31	0.259	141	Radish	20.1	15	15	Sweet_corn	seeding	2009-09-18	12.7799	35.3511	139.281	35.3 139.2	NA	NA	NA
S_0938	001082-1*	2009-09-18	2009	Sep	9	Effects_of_different_compost_amendment_against_loot-lesion_nematodes	35.21.04	139.16.53	Kanagawa_pref._agriculture_center,_before_transplanting	non-rhizosphere	Andosols	upland	5.34	0.16	3.42	0.281	342	Radish	14.9	0	0	Sweet_corn	seeding	2009-09-18	12.1708	35.3511	139.281	35.3 139.2	NA	NA	NA
S_0939	001079-3_	2009-09-18	2009	Sep	9	Effects_of_different_compost_amendment_against_loot-lesion_nematodes	35.21.04	139.16.53	Kanagawa_pref._agriculture_center,_before_transplanting	non-rhizosphere	Andosols	upland	5.53	0.17	3.94	0.332	344	Radish	14.9	0	0	Sweet_corn	seeding	2009-09-18	11.8675	35.3511	139.281	35.3 139.2	NA	NA	NA
S_0940	001079-2*	2009-09-18	2009	Sep	9	Effects_of_different_compost_amendment_against_loot-lesion_nematodes	35.21.04	139.16.53	Kanagawa_pref._agriculture_center,_before_transplanting	non-rhizosphere	Andosols	upland	5.3	0.18	3.63	0.313	595	Radish	14.9	0	0	Sweet_corn	seeding	2009-09-18	11.5974	35.3511	139.281	35.3 139.2	NA	NA	NA
S_0941	001079-1_	2009-09-18	2009	Sep	9	Effects_of_different_compost_amendment_against_loot-lesion_nematodes	35.21.04	139.16.53	Kanagawa_pref._agriculture_center,_before_transplanting	non-rhizosphere	Andosols	upland	5.08	0.14	3.61	0.318	209	Radish	13.5	13	9.3	Sweet_corn	seeding	2009-09-18	11.3522	35.3511	139.281	35.3 139.2	NA	NA	NA
S_0942	001076-3_	2009-09-18	2009	Sep	9	Effects_of_different_compost_amendment_against_loot-lesion_nematodes	35.21.04	139.16.53	Kanagawa_pref._agriculture_center,_before_transplanting	non-rhizosphere	Andosols	upland	4.96	0.26	4.16	0.377	191	Radish	13.5	13	9.3	Sweet_corn	seeding	2009-09-18	11.0345	35.3511	139.281	35.3 139.2	NA	NA	NA
S_0943	001076-2_	2009-09-18	2009	Sep	9	Effects_of_different_compost_amendment_against_loot-lesion_nematodes	35.21.04	139.16.53	Kanagawa_pref._agriculture_center,_before_transplanting	non-rhizosphere	Andosols	upland	5.14	0.14	3.62	0.322	288	Radish	13.5	13	9.3	Sweet_corn	seeding	2009-09-18	11.2422	35.3511	139.281	35.3 139.2	NA	NA	NA
S_0944	001076-1*	2009-09-18	2009	Sep	9	Effects_of_different_compost_amendment_against_loot-lesion_nematodes	35.21.04	139.16.53	Kanagawa_pref._agriculture_center,_before_transplanting	non-rhizosphere	Andosols	upland	5.15	0.26	3.43	0.281	220	Radish	20.1	15	15	Sweet_corn	seeding	2009-09-18	12.2064	35.3511	139.281	35.3 139.2	NA	NA	NA
S_0945	001095-1*	2008-09-16	2008	Sep	8	soil_comparison_between_organic_and_conventional_management	42.53.20	143.04.31	NA	non-rhizosphere	Andosols	upland	5.72	NA	5.204	0.26	51	Potato	NA	NA	NA	Soybean	seeding	2007-05-24	20.0154	42.8889	143.075	42.8 143.0	NA	NA	NA
S_0946	001093-2_	2008-09-16	2008	Sep	8	soil_comparison_between_organic_and_conventional_management	42.53.20	143.04.31	NA	non-rhizosphere	Andosols	upland	5.78	NA	4.305	0.221	54.6	Potato	NA	NA	NA	Soybean	seeding	2007-05-24	19.4796	42.8889	143.075	42.8 143.0	NA	NA	NA
S_0947	001093-1*	2008-09-16	2008	Sep	8	soil_comparison_between_organic_and_conventional_management	42.53.20	143.04.31	NA	non-rhizosphere	Andosols	upland	5.68	NA	4.969	0.244	41.3	Sweet_corn	10	20	10	Soybean	seeding	2007-05-24	20.3648	42.8889	143.075	42.8 143.0	NA	NA	NA
S_0948	001091-2_	2008-09-16	2008	Sep	8	soil_comparison_between_organic_and_conventional_management	42.53.20	143.04.31	NA	non-rhizosphere	Andosols	upland	5.89	NA	5.35	0.265	80.5	Sweet_corn	10	20	10	Soybean	seeding	2007-05-24	20.1887	42.8889	143.075	42.8 143.0	NA	NA	NA
S_0949	001091-1*	2008-09-16	2008	Sep	8	soil_comparison_between_organic_and_conventional_management	42.53.20	143.04.31	NA	non-rhizosphere	Andosols	upland	5.84	NA	5.215	0.262	50.4	Sweet_corn	NA	NA	NA	Soybean	seeding	2007-05-24	19.9046	42.8889	143.075	42.8 143.0	NA	NA	NA
S_0950	001089-2_	2008-09-16	2008	Sep	8	soil_comparison_between_organic_and_conventional_management	42.53.20	143.04.31	NA	non-rhizosphere	Andosols	upland	5.72	NA	5.314	0.263	36	Sweet_corn	NA	NA	NA	Soybean	seeding	2007-05-24	20.2053	42.8889	143.075	42.8 143.0	NA	NA	NA
S_0951	001089-1*	2008-09-16	2008	Sep	8	soil_comparison_between_organic_and_conventional_management	42.53.20	143.04.31	NA	non-rhizosphere	Andosols	upland	5.08	0.2	3.17	0.245	252	Radish	20.1	15	15	Soybean	seeding	2007-05-24	12.9388	42.8889	143.075	42.8 143.0	NA	NA	NA
S_0952	001082-3_	2009-09-18	2009	Sep	9	Effects_of_different_compost_amendment_against_loot-lesion_nematodes	35.21.04	139.16.53	Kanagawa_pref._agriculture_center,_before_transplanting	non-rhizosphere	Andosols	upland	5.07	0.2	3.21	0.245	230	Radish	20.1	15	15	Sweet_corn	seeding	2009-09-18	13.102	35.3511	139.281	35.3 139.2	NA	NA	NA
S_0953	001103-0*	2009-10-04	2009	Oct	9	produciing_suppressive_soils	35.27.44	136.44.22	gifu	rhizosphere	Brown_Lowland_soils	upland	6.3	NA	3.88	0.22	391.41	Tomato	NA	NA	NA	Wheat	seeding	2009-09-20	17.6364	35.4622	136.739	35.4 136.7	NA	NA	NA
S_0954	001102-0*	2008-08-20	2008	Aug	8	on_site_survey_for_corky_root_disease	42.34.22	142.06.59	Hokkaido	non-rhizosphere	Brown_Lowland_soils	upland	6.34	NA	4.94	0.25	869.89	Tomato	NA	NA	NA	Tomato	transplanting	2008-03-20	19.76	42.5728	142.116	42.5 142.1	NA	NA	NA
S_0955	001101-0*	2008-08-20	2008	Aug	8	on_site_survey_for_corky_root_disease	42.41.14	142.22.50	Hokkaido	non-rhizosphere	Brown_Lowland_soils	upland	5.97	NA	6.91	0.36	1482.74	Tomato	NA	NA	NA	Tomato	transplanting	2008-03-20	19.1944	42.6872	142.381	42.6 142.3	NA	NA	NA
S_0956	001100-0*	2008-08-20	2008	Aug	8	on_site_survey_for_corky_root_disease	42.41.14	142.22.50	Hokkaido	non-rhizosphere	Brown_Lowland_soils	upland	7.11	NA	4.103	0.24	2072.75	Tomato	NA	NA	NA	Tomato	transplanting	2008-03-20	17.0958	42.6872	142.381	42.6 142.3	NA	NA	NA
S_0957	001099-0*	2008-08-20	2008	Aug	8	on_site_survey_for_corky_root_disease	42.33.06	142.04.50	Hokkaido	non-rhizosphere	Andosols	upland	5.8	NA	4.2	0.22	536	Potato	8	20	14	Tomato	transplanting	2008-03-20	19.0909	42.5517	142.081	42.5 142.0	NA	NA	NA
S_0958	001098-0*	2008-10-18	2008	Oct	8	soil_comparison_between_continuously_management_with_organic_and_chemical_fertilizer_	42.53.21	143.04.33	NA	non-rhizosphere	Andosols	upland	5.7	NA	5	0.27	931	Potato	NA	NA	NA	Potato	seeding	2007-05-10	18.5185	42.8892	143.076	42.8 143.0	NA	NA	NA
S_0959	001097-0*	2008-10-18	2008	Oct	8	soil_comparison_between_continuously_management_with_organic_and_chemical_fertilizer_	42.53.21	143.04.33	NA	non-rhizosphere	Andosols	upland	5.7	NA	5.267	0.268	49.1	Potato	8	20	14	Potato	seeding	2007-05-10	19.653	42.8892	143.076	42.8 143.0	NA	NA	NA
S_0960	001095-2_	2008-09-16	2008	Sep	8	soil_comparison_between_organic_and_conventional_management	42.53.20	143.04.31	NA	non-rhizosphere	Andosols	upland	5.64	NA	5.385	0.272	56.3	Potato	8	20	14	Soybean	seeding	2007-05-24	19.7978	42.8889	143.075	42.8 143.0	NA	NA	NA
S_0961	001111-0*	2009-11-15	2009	Nov	9	produciing_suppressive_soils	35.27.44	136.44.22	gifu	rhizosphere	Brown_Lowland_soils	upland	6.5	NA	0.27	0.048	0.02	Radish	NA	NA	NA	Wheat	seeding	2009-10-18	5.625	35.4622	136.739	35.4 136.7	NA	NA	NA
S_0962	001110-0*	2009-10-18	2009	Oct	9	produciing_suppressive_soils	35.27.44	136.44.22	gifu	rhizosphere	Brown_Lowland_soils	upland	6.5	NA	0.27	0.048	0.02	Radish	NA	NA	NA	Wheat	seeding	2009-10-04	5.625	35.4622	136.739	35.4 136.7	NA	NA	NA
S_0963	001109-0*	2009-10-04	2009	Oct	9	produciing_suppressive_soils	35.27.44	136.44.22	gifu	rhizosphere	Brown_Lowland_soils	upland	6.5	NA	0.27	0.048	0.02	Radish	NA	NA	NA	Wheat	seeding	2009-09-20	5.625	35.4622	136.739	35.4 136.7	NA	NA	NA
S_0964	001108-0*	2009-11-15	2009	Nov	9	produciing_suppressive_soils	35.27.44	136.44.22	gifu	rhizosphere	Brown_Lowland_soils	upland	6.5	NA	0.27	0.048	0.02	Radish	NA	NA	NA	Wheat	seeding	2009-10-18	5.625	35.4622	136.739	35.4 136.7	NA	NA	NA
S_0965	001107-0*	2009-10-18	2009	Oct	9	produciing_suppressive_soils	35.27.44	136.44.22	gifu	rhizosphere	Brown_Lowland_soils	upland	6.5	NA	0.27	0.048	0.02	Radish	NA	NA	NA	Wheat	seeding	2009-10-04	5.625	35.4622	136.739	35.4 136.7	NA	NA	NA
S_0966	001106-0*	2009-10-04	2009	Oct	9	produciing_suppressive_soils	35.27.44	136.44.22	gifu	rhizosphere	Brown_Lowland_soils	upland	6.5	NA	0.27	0.048	0.02	Radish	NA	NA	NA	Wheat	seeding	2009-09-20	5.625	35.4622	136.739	35.4 136.7	NA	NA	NA
S_0967	001105-0*	2009-11-15	2009	Nov	9	produciing_suppressive_soils	35.27.44	136.44.22	gifu	rhizosphere	Brown_Lowland_soils	upland	6.5	NA	0.27	0.048	0.02	Radish	NA	NA	NA	Wheat	seeding	2009-10-18	5.625	35.4622	136.739	35.4 136.7	NA	NA	NA
S_0968	001104-0*	2009-10-18	2009	Oct	9	produciing_suppressive_soils	35.27.44	136.44.22	gifu	rhizosphere	Brown_Lowland_soils	upland	6.5	NA	0.27	0.048	0.02	Radish	NA	NA	NA	Wheat	seeding	2009-10-04	5.625	35.4622	136.739	35.4 136.7	NA	NA	NA
S_0969	001119-2*	2008-05-16	2008	May	8	Effect_of_soil_type_and_organic_matter_application_on_soil_microbial_community	36.01.40	140.06.01	artificial_concrete_framed_field_(3-1-1_Kannondai,_Tsukuba,_Ibaraki)	non-rhizosphere	Yellow_soils	upland	5.26	NA	1.03	0.08	529.7	Sweet_corn	15	15	15	Sweet_corn	seeding	2008-05-19	12.875	36.0278	140.1	36.0 140.1	NA	NA	NA
S_0970	001118-1*	2008-05-16	2008	May	8	Effect_of_soil_type_and_organic_matter_application_on_soil_microbial_community	36.01.40	140.06.01	artificial_concrete_framed_field_(3-1-1_Kannondai,_Tsukuba,_Ibaraki)	non-rhizosphere	Andosols	upland	5.69	NA	4.67	0.35	398	Sweet_corn	6	0	2.5	Sweet_corn	seeding	2008-05-19	13.3429	36.0278	140.1	36.0 140.1	NA	NA	NA
S_0971	001117-2*	2008-05-16	2008	May	8	Effect_of_soil_type_and_organic_matter_application_on_soil_microbial_community	36.01.40	140.06.01	artificial_concrete_framed_field_(3-1-1_Kannondai,_Tsukuba,_Ibaraki)	non-rhizosphere	Andosols	upland	5.49	NA	4.68	0.35	196.4	Sweet_corn	10.5	4.5	0.4	Sweet_corn	seeding	2008-05-19	13.3714	36.0278	140.1	36.0 140.1	NA	NA	NA
S_0972	001116-2*	2008-05-16	2008	May	8	Effect_of_soil_type_and_organic_matter_application_on_soil_microbial_community	36.01.40	140.06.01	artificial_concrete_framed_field_(3-1-1_Kannondai,_Tsukuba,_Ibaraki)	non-rhizosphere	Andosols	upland	5.3	NA	4.43	0.32	186	Sweet_corn	15	15	15	Sweet_corn	seeding	2008-05-19	13.8438	36.0278	140.1	36.0 140.1	NA	NA	NA
S_0973	001115-1*	2008-05-16	2008	May	8	Effect_of_soil_type_and_organic_matter_application_on_soil_microbial_community	36.01.40	140.06.01	artificial_concrete_framed_field_(3-1-1_Kannondai,_Tsukuba,_Ibaraki)	non-rhizosphere	Andosols	upland	5.96	NA	4.71	0.36	392	Sweet_corn	6	0	2.5	Sweet_corn	seeding	2008-05-19	13.0833	36.0278	140.1	36.0 140.1	NA	NA	NA
S_0974	001114-2*	2008-05-16	2008	May	8	Effect_of_soil_type_and_organic_matter_application_on_soil_microbial_community	36.01.40	140.06.01	artificial_concrete_framed_field_(3-1-1_Kannondai,_Tsukuba,_Ibaraki)	non-rhizosphere	Andosols	upland	5.66	NA	4.86	0.36	219.4	Sweet_corn	10.5	4.5	0.4	Sweet_corn	seeding	2008-05-19	13.5	36.0278	140.1	36.0 140.1	NA	NA	NA
S_0975	001113-3*	2008-05-16	2008	May	8	Effect_of_soil_type_and_organic_matter_application_on_soil_microbial_community	36.01.40	140.06.01	artificial_concrete_framed_field_(3-1-1_Kannondai,_Tsukuba,_Ibaraki)	non-rhizosphere	Andosols	upland	5.4	NA	4.58	0.32	151	Sweet_corn	15	15	15	Sweet_corn	seeding	2008-05-19	14.3125	36.0278	140.1	36.0 140.1	NA	NA	NA
S_0976	001112-2*	2008-05-16	2008	May	8	Effect_of_soil_type_and_organic_matter_application_on_soil_microbial_community	36.01.40	140.06.01	artificial_concrete_framed_field_(3-1-1_Kannondai,_Tsukuba,_Ibaraki)	non-rhizosphere	Brown_Lowland_soils	upland	6.5	NA	0.27	0.048	0.02	Radish	NA	NA	NA	Sweet_corn	seeding	2008-05-19	5.625	36.0278	140.1	36.0 140.1	NA	NA	NA
S_0977	001127-2*	2008-05-16	2008	May	8	Effect_of_soil_type_and_organic_matter_application_on_soil_microbial_community	36.01.40	140.06.01	artificial_concrete_framed_field_(3-1-1_Kannondai,_Tsukuba,_Ibaraki)	non-rhizosphere	Grey_Lowland_soils	upland	6.22	NA	1.27	0.11	981.7	Sweet_corn	6	0	2.5	Sweet_corn	seeding	2008-05-19	11.5455	36.0278	140.1	36.0 140.1	NA	NA	NA
S_0978	001126-3*	2008-05-16	2008	May	8	Effect_of_soil_type_and_organic_matter_application_on_soil_microbial_community	36.01.40	140.06.01	artificial_concrete_framed_field_(3-1-1_Kannondai,_Tsukuba,_Ibaraki)	non-rhizosphere	Grey_Lowland_soils	upland	5.96	NA	1.35	0.11	544.8	Sweet_corn	10.5	4.5	0.4	Sweet_corn	seeding	2008-05-19	12.2727	36.0278	140.1	36.0 140.1	NA	NA	NA
S_0979	001125-1*	2008-05-16	2008	May	8	Effect_of_soil_type_and_organic_matter_application_on_soil_microbial_community	36.01.40	140.06.01	artificial_concrete_framed_field_(3-1-1_Kannondai,_Tsukuba,_Ibaraki)	non-rhizosphere	Grey_Lowland_soils	upland	5.8	NA	1.07	0.08	404.3	Sweet_corn	15	15	15	Sweet_corn	seeding	2008-05-19	13.375	36.0278	140.1	36.0 140.1	NA	NA	NA
S_0980	001124-2*	2008-05-16	2008	May	8	Effect_of_soil_type_and_organic_matter_application_on_soil_microbial_community	36.01.40	140.06.01	artificial_concrete_framed_field_(3-1-1_Kannondai,_Tsukuba,_Ibaraki)	non-rhizosphere	Yellow_soils	upland	5.6	NA	1.31	0.11	867.7	Sweet_corn	6	0	2.5	Sweet_corn	seeding	2008-05-19	11.9091	36.0278	140.1	36.0 140.1	NA	NA	NA
S_0981	001123-1*	2008-05-16	2008	May	8	Effect_of_soil_type_and_organic_matter_application_on_soil_microbial_community	36.01.40	140.06.01	artificial_concrete_framed_field_(3-1-1_Kannondai,_Tsukuba,_Ibaraki)	non-rhizosphere	Yellow_soils	upland	5.31	NA	1.34	0.11	518.9	Sweet_corn	10.5	4.5	0.4	Sweet_corn	seeding	2008-05-19	12.1818	36.0278	140.1	36.0 140.1	NA	NA	NA
S_0982	001122-1*	2008-05-16	2008	May	8	Effect_of_soil_type_and_organic_matter_application_on_soil_microbial_community	36.01.40	140.06.01	artificial_concrete_framed_field_(3-1-1_Kannondai,_Tsukuba,_Ibaraki)	non-rhizosphere	Yellow_soils	upland	5.13	NA	1.08	0.08	492.8	Sweet_corn	15	15	15	Sweet_corn	seeding	2008-05-19	13.5	36.0278	140.1	36.0 140.1	NA	NA	NA
S_0983	001121-3*	2008-05-16	2008	May	8	Effect_of_soil_type_and_organic_matter_application_on_soil_microbial_community	36.01.40	140.06.01	artificial_concrete_framed_field_(3-1-1_Kannondai,_Tsukuba,_Ibaraki)	non-rhizosphere	Yellow_soils	upland	5.97	NA	1.18	0.1	948.7	Sweet_corn	6	0	2.5	Sweet_corn	seeding	2008-05-19	11.8	36.0278	140.1	36.0 140.1	NA	NA	NA
S_0984	001120-1*	2008-05-16	2008	May	8	Effect_of_soil_type_and_organic_matter_application_on_soil_microbial_community	36.01.40	140.06.01	artificial_concrete_framed_field_(3-1-1_Kannondai,_Tsukuba,_Ibaraki)	non-rhizosphere	Yellow_soils	upland	5.54	NA	1.29	0.11	552.8	Sweet_corn	10.5	4.5	0.4	Sweet_corn	seeding	2008-05-19	11.7273	36.0278	140.1	36.0 140.1	NA	NA	NA
S_0985	001135-2*	2008-05-16	2008	May	8	Effect_of_soil_type_and_organic_matter_application_on_soil_microbial_community	36.01.40	140.06.01	artificial_concrete_framed_field_(3-1-1_Kannondai,_Tsukuba,_Ibaraki)	non-rhizosphere	Andosols	upland	5.95	NA	3.24	0.27	179.2	Sweet_corn	10.5	4.5	0.4	Sweet_corn	seeding	2008-05-19	12	36.0278	140.1	36.0 140.1	NA	NA	NA
S_0986	001134-1*	2008-05-16	2008	May	8	Effect_of_soil_type_and_organic_matter_application_on_soil_microbial_community	36.01.40	140.06.01	artificial_concrete_framed_field_(3-1-1_Kannondai,_Tsukuba,_Ibaraki)	non-rhizosphere	Andosols	upland	5.71	NA	2.88	0.22	162	Sweet_corn	15	15	15	Sweet_corn	seeding	2008-05-19	13.0909	36.0278	140.1	36.0 140.1	NA	NA	NA
S_0987	001133-1*	2008-05-16	2008	May	8	Effect_of_soil_type_and_organic_matter_application_on_soil_microbial_community	36.01.40	140.06.01	artificial_concrete_framed_field_(3-1-1_Kannondai,_Tsukuba,_Ibaraki)	non-rhizosphere	Andosols	upland	6.6	NA	3.22	0.27	430.2	Sweet_corn	6	0	2.5	Sweet_corn	seeding	2008-05-19	11.9259	36.0278	140.1	36.0 140.1	NA	NA	NA
S_0988	001132-3*	2008-05-16	2008	May	8	Effect_of_soil_type_and_organic_matter_application_on_soil_microbial_community	36.01.40	140.06.01	artificial_concrete_framed_field_(3-1-1_Kannondai,_Tsukuba,_Ibaraki)	non-rhizosphere	Andosols	upland	6.32	NA	3.29	0.27	235	Sweet_corn	10.5	4.5	0.4	Sweet_corn	seeding	2008-05-19	12.1852	36.0278	140.1	36.0 140.1	NA	NA	NA
S_0989	001131-1*	2008-05-16	2008	May	8	Effect_of_soil_type_and_organic_matter_application_on_soil_microbial_community	36.01.40	140.06.01	artificial_concrete_framed_field_(3-1-1_Kannondai,_Tsukuba,_Ibaraki)	non-rhizosphere	Andosols	upland	6.2	NA	2.74	0.21	149.1	Sweet_corn	15	15	15	Sweet_corn	seeding	2008-05-19	13.0476	36.0278	140.1	36.0 140.1	NA	NA	NA
S_0990	001130-2*	2008-05-16	2008	May	8	Effect_of_soil_type_and_organic_matter_application_on_soil_microbial_community	36.01.40	140.06.01	artificial_concrete_framed_field_(3-1-1_Kannondai,_Tsukuba,_Ibaraki)	non-rhizosphere	Grey_Lowland_soils	upland	6.02	NA	1.32	0.12	1008.4	Sweet_corn	6	0	2.5	Sweet_corn	seeding	2008-05-19	11	36.0278	140.1	36.0 140.1	NA	NA	NA
S_0991	001129-2*	2008-05-16	2008	May	8	Effect_of_soil_type_and_organic_matter_application_on_soil_microbial_community	36.01.40	140.06.01	artificial_concrete_framed_field_(3-1-1_Kannondai,_Tsukuba,_Ibaraki)	non-rhizosphere	Grey_Lowland_soils	upland	5.68	NA	1.37	0.11	585.4	Sweet_corn	10.5	4.5	0.4	Sweet_corn	seeding	2008-05-19	12.4545	36.0278	140.1	36.0 140.1	NA	NA	NA
S_0992	001128-1*	2008-05-16	2008	May	8	Effect_of_soil_type_and_organic_matter_application_on_soil_microbial_community	36.01.40	140.06.01	artificial_concrete_framed_field_(3-1-1_Kannondai,_Tsukuba,_Ibaraki)	non-rhizosphere	Grey_Lowland_soils	upland	5.64	NA	1.11	0.09	473	Sweet_corn	15	15	15	Sweet_corn	seeding	2008-05-19	12.3333	36.0278	140.1	36.0 140.1	NA	NA	NA
S_0993	001143-1*	2008-10-03	2008	Oct	8	Effect_of_soil_type_and_organic_matter_application_on_soil_microbial_community	36.01.40	140.06.01	artificial_concrete_framed_field_(3-1-1_Kannondai,_Tsukuba,_Ibaraki)	non-rhizosphere	Yellow_soils	upland	4.98	NA	1.07	0.09	407.4	Sweet_corn	15	15	15	Sweet_corn	seeding	2008-05-19	11.8889	36.0278	140.1	36.0 140.1	NA	NA	NA
S_0994	001142-1*	2008-10-03	2008	Oct	8	Effect_of_soil_type_and_organic_matter_application_on_soil_microbial_community	36.01.40	140.06.01	artificial_concrete_framed_field_(3-1-1_Kannondai,_Tsukuba,_Ibaraki)	non-rhizosphere	Andosols	upland	5.73	NA	4.74	0.37	300.5	Sweet_corn	6	0	2.5	Sweet_corn	seeding	2008-05-19	12.8108	36.0278	140.1	36.0 140.1	NA	NA	NA
S_0995	001141-3*	2008-10-03	2008	Oct	8	Effect_of_soil_type_and_organic_matter_application_on_soil_microbial_community	36.01.40	140.06.01	artificial_concrete_framed_field_(3-1-1_Kannondai,_Tsukuba,_Ibaraki)	non-rhizosphere	Andosols	upland	5.47	NA	4.94	0.38	142.4	Sweet_corn	10.5	4.5	0.4	Sweet_corn	seeding	2008-05-19	13	36.0278	140.1	36.0 140.1	NA	NA	NA
S_0996	001140-1*	2008-10-03	2008	Oct	8	Effect_of_soil_type_and_organic_matter_application_on_soil_microbial_community	36.01.40	140.06.01	artificial_concrete_framed_field_(3-1-1_Kannondai,_Tsukuba,_Ibaraki)	non-rhizosphere	Andosols	upland	5.2	NA	4.64	0.34	113.2	Sweet_corn	15	15	15	Sweet_corn	seeding	2008-05-19	13.6471	36.0278	140.1	36.0 140.1	NA	NA	NA
S_0997	001139-1*	2008-10-03	2008	Oct	8	Effect_of_soil_type_and_organic_matter_application_on_soil_microbial_community	36.01.40	140.06.01	artificial_concrete_framed_field_(3-1-1_Kannondai,_Tsukuba,_Ibaraki)	non-rhizosphere	Andosols	upland	6.01	NA	4.69	0.36	284.5	Sweet_corn	6	0	2.5	Sweet_corn	seeding	2008-05-19	13.0278	36.0278	140.1	36.0 140.1	NA	NA	NA
S_0998	001138-3*	2008-10-03	2008	Oct	8	Effect_of_soil_type_and_organic_matter_application_on_soil_microbial_community	36.01.40	140.06.01	artificial_concrete_framed_field_(3-1-1_Kannondai,_Tsukuba,_Ibaraki)	non-rhizosphere	Andosols	upland	5.66	NA	4.98	0.38	145.7	Sweet_corn	10.5	4.5	0.4	Sweet_corn	seeding	2008-05-19	13.1053	36.0278	140.1	36.0 140.1	NA	NA	NA
S_0999	001137-3*	2008-10-03	2008	Oct	8	Effect_of_soil_type_and_organic_matter_application_on_soil_microbial_community	36.01.40	140.06.01	artificial_concrete_framed_field_(3-1-1_Kannondai,_Tsukuba,_Ibaraki)	non-rhizosphere	Andosols	upland	5.32	NA	4.49	0.32	106.1	Sweet_corn	15	15	15	Sweet_corn	seeding	2008-05-19	14.0312	36.0278	140.1	36.0 140.1	NA	NA	NA
S_1000	001136-1*	2008-10-03	2008	Oct	8	Effect_of_soil_type_and_organic_matter_application_on_soil_microbial_community	36.01.40	140.06.01	artificial_concrete_framed_field_(3-1-1_Kannondai,_Tsukuba,_Ibaraki)	non-rhizosphere	Andosols	upland	6.08	NA	3.21	0.27	451	Sweet_corn	6	0	2.5	Sweet_corn	seeding	2008-05-19	11.8889	36.0278	140.1	36.0 140.1	NA	NA	NA
S_1001	001151-2*	2008-10-03	2008	Oct	8	Effect_of_soil_type_and_organic_matter_application_on_soil_microbial_community	36.01.40	140.06.01	artificial_concrete_framed_field_(3-1-1_Kannondai,_Tsukuba,_Ibaraki)	non-rhizosphere	Grey_Lowland_soils	upland	6.18	NA	1.21	0.11	807.2	Sweet_corn	6	0	2.5	Sweet_corn	seeding	2008-05-19	11	36.0278	140.1	36.0 140.1	NA	NA	NA
S_1002	001150-2*	2008-10-03	2008	Oct	8	Effect_of_soil_type_and_organic_matter_application_on_soil_microbial_community	36.01.40	140.06.01	artificial_concrete_framed_field_(3-1-1_Kannondai,_Tsukuba,_Ibaraki)	non-rhizosphere	Grey_Lowland_soils	upland	5.78	NA	1.33	0.12	479.3	Sweet_corn	10.5	4.5	0.4	Sweet_corn	seeding	2008-05-19	11.0833	36.0278	140.1	36.0 140.1	NA	NA	NA
S_1003	001149-1*	2008-10-03	2008	Oct	8	Effect_of_soil_type_and_organic_matter_application_on_soil_microbial_community	36.01.40	140.06.01	artificial_concrete_framed_field_(3-1-1_Kannondai,_Tsukuba,_Ibaraki)	non-rhizosphere	Grey_Lowland_soils	upland	5.49	NA	1.05	0.09	352.4	Sweet_corn	15	15	15	Sweet_corn	seeding	2008-05-19	11.6667	36.0278	140.1	36.0 140.1	NA	NA	NA
S_1004	001148-3*	2008-10-03	2008	Oct	8	Effect_of_soil_type_and_organic_matter_application_on_soil_microbial_community	36.01.40	140.06.01	artificial_concrete_framed_field_(3-1-1_Kannondai,_Tsukuba,_Ibaraki)	non-rhizosphere	Yellow_soils	upland	5.53	NA	1.3	0.12	829.6	Sweet_corn	6	0	2.5	Sweet_corn	seeding	2008-05-19	10.8333	36.0278	140.1	36.0 140.1	NA	NA	NA
S_1005	001147-3*	2008-10-03	2008	Oct	8	Effect_of_soil_type_and_organic_matter_application_on_soil_microbial_community	36.01.40	140.06.01	artificial_concrete_framed_field_(3-1-1_Kannondai,_Tsukuba,_Ibaraki)	non-rhizosphere	Yellow_soils	upland	5.28	NA	1.45	0.12	468.1	Sweet_corn	10.5	4.5	0.4	Sweet_corn	seeding	2008-05-19	12.0833	36.0278	140.1	36.0 140.1	NA	NA	NA
S_1006	001146-1*	2008-10-03	2008	Oct	8	Effect_of_soil_type_and_organic_matter_application_on_soil_microbial_community	36.01.40	140.06.01	artificial_concrete_framed_field_(3-1-1_Kannondai,_Tsukuba,_Ibaraki)	non-rhizosphere	Yellow_soils	upland	4.84	NA	1.05	0.09	405.5	Sweet_corn	15	15	15	Sweet_corn	seeding	2008-05-19	11.6667	36.0278	140.1	36.0 140.1	NA	NA	NA
S_1007	001145-2*	2008-10-03	2008	Oct	8	Effect_of_soil_type_and_organic_matter_application_on_soil_microbial_community	36.01.40	140.06.01	artificial_concrete_framed_field_(3-1-1_Kannondai,_Tsukuba,_Ibaraki)	non-rhizosphere	Yellow_soils	upland	6.02	NA	1.34	0.12	797.1	Sweet_corn	6	0	2.5	Sweet_corn	seeding	2008-05-19	11.1667	36.0278	140.1	36.0 140.1	NA	NA	NA
S_1008	001144-3*	2008-10-03	2008	Oct	8	Effect_of_soil_type_and_organic_matter_application_on_soil_microbial_community	36.01.40	140.06.01	artificial_concrete_framed_field_(3-1-1_Kannondai,_Tsukuba,_Ibaraki)	non-rhizosphere	Yellow_soils	upland	5.44	NA	1.42	0.12	444.5	Sweet_corn	10.5	4.5	0.4	Sweet_corn	seeding	2008-05-19	11.8333	36.0278	140.1	36.0 140.1	NA	NA	NA
S_1009	001159-1*	2008-10-03	2008	Oct	8	Effect_of_soil_type_and_organic_matter_application_on_soil_microbial_community	36.01.40	140.06.01	artificial_concrete_framed_field_(3-1-1_Kannondai,_Tsukuba,_Ibaraki)	non-rhizosphere	Andosols	upland	5.89	NA	3.3	0.28	109.1	Sweet_corn	10.5	4.5	0.4	Sweet_corn	seeding	2008-05-19	11.7857	36.0278	140.1	36.0 140.1	NA	NA	NA
S_1010	001158-3*	2008-10-03	2008	Oct	8	Effect_of_soil_type_and_organic_matter_application_on_soil_microbial_community	36.01.40	140.06.01	artificial_concrete_framed_field_(3-1-1_Kannondai,_Tsukuba,_Ibaraki)	non-rhizosphere	Andosols	upland	5.54	NA	2.92	0.23	94.2	Sweet_corn	15	15	15	Sweet_corn	seeding	2008-05-19	12.6957	36.0278	140.1	36.0 140.1	NA	NA	NA
S_1011	001157-3*	2008-10-03	2008	Oct	8	Effect_of_soil_type_and_organic_matter_application_on_soil_microbial_community	36.01.40	140.06.01	artificial_concrete_framed_field_(3-1-1_Kannondai,_Tsukuba,_Ibaraki)	non-rhizosphere	Andosols	upland	6.58	NA	3.33	0.29	319.8	Sweet_corn	6	0	2.5	Sweet_corn	seeding	2008-05-19	11.4828	36.0278	140.1	36.0 140.1	NA	NA	NA
S_1012	001156-1*	2008-10-03	2008	Oct	8	Effect_of_soil_type_and_organic_matter_application_on_soil_microbial_community	36.01.40	140.06.01	artificial_concrete_framed_field_(3-1-1_Kannondai,_Tsukuba,_Ibaraki)	non-rhizosphere	Andosols	upland	6.25	NA	3.28	0.27	105.4	Sweet_corn	10.5	4.5	0.4	Sweet_corn	seeding	2008-05-19	12.1481	36.0278	140.1	36.0 140.1	NA	NA	NA
S_1013	001155-3*	2008-10-03	2008	Oct	8	Effect_of_soil_type_and_organic_matter_application_on_soil_microbial_community	36.01.40	140.06.01	artificial_concrete_framed_field_(3-1-1_Kannondai,_Tsukuba,_Ibaraki)	non-rhizosphere	Andosols	upland	5.98	NA	2.81	0.22	86.9	Sweet_corn	15	15	15	Sweet_corn	seeding	2008-05-19	12.7727	36.0278	140.1	36.0 140.1	NA	NA	NA
S_1014	001154-3*	2008-10-03	2008	Oct	8	Effect_of_soil_type_and_organic_matter_application_on_soil_microbial_community	36.01.40	140.06.01	artificial_concrete_framed_field_(3-1-1_Kannondai,_Tsukuba,_Ibaraki)	non-rhizosphere	Grey_Lowland_soils	upland	5.98	NA	1.35	0.13	841.6	Sweet_corn	6	0	2.5	Sweet_corn	seeding	2008-05-19	10.3846	36.0278	140.1	36.0 140.1	NA	NA	NA
S_1015	001153-2*	2008-10-03	2008	Oct	8	Effect_of_soil_type_and_organic_matter_application_on_soil_microbial_community	36.01.40	140.06.01	artificial_concrete_framed_field_(3-1-1_Kannondai,_Tsukuba,_Ibaraki)	non-rhizosphere	Grey_Lowland_soils	upland	5.59	NA	1.38	0.12	435	Sweet_corn	10.5	4.5	0.4	Sweet_corn	seeding	2008-05-19	11.5	36.0278	140.1	36.0 140.1	NA	NA	NA
S_1016	001152-2*	2008-10-03	2008	Oct	8	Effect_of_soil_type_and_organic_matter_application_on_soil_microbial_community	36.01.40	140.06.01	artificial_concrete_framed_field_(3-1-1_Kannondai,_Tsukuba,_Ibaraki)	non-rhizosphere	Grey_Lowland_soils	upland	5.43	NA	1.04	0.09	366	Sweet_corn	15	15	15	Sweet_corn	seeding	2008-05-19	11.5556	36.0278	140.1	36.0 140.1	NA	NA	NA
S_1017	001346-2*	2009-02-03	2009	Feb	9	Effect_of_long_term_aplication_of_organic_mattar_on_the_contents_of_soil_nutrients_in_Jahgaru	26.06.31	127.41.05	Itoman	non-rhizosphere	Terrestrial_Regosols	upland	8.2	1.3	1.03	0.14	959.2	Sweet_corn	20	16	25	Sweet_corn	seeding	2008-10-08	7.35714	26.1086	127.685	26.1 127.6	NA	NA	NA
S_1018	001346-1_	2009-02-03	2009	Feb	9	Effect_of_long_term_aplication_of_organic_mattar_on_the_contents_of_soil_nutrients_in_Jahgaru	26.06.31	127.41.05	Itoman	non-rhizosphere	Terrestrial_Regosols	upland	8.3	1.2	0.68	0.1	666.1	Sweet_corn	28	16	25	Sweet_corn	seeding	2008-10-08	6.8	26.1086	127.685	26.1 127.6	NA	NA	NA
S_1019	001343-3_	2009-02-03	2009	Feb	9	Effect_of_long_term_aplication_of_organic_mattar_on_the_contents_of_soil_nutrients_in_Jahgaru	26.06.31	127.41.05	Itoman	non-rhizosphere	Terrestrial_Regosols	upland	8.4	1.3	0.66	0.11	646.1	Sweet_corn	28	16	25	Sweet_corn	seeding	2008-10-08	6	26.1086	127.685	26.1 127.6	NA	NA	NA
S_1020	001343-2*	2009-02-03	2009	Feb	9	Effect_of_long_term_aplication_of_organic_mattar_on_the_contents_of_soil_nutrients_in_Jahgaru	26.06.31	127.41.05	Itoman	non-rhizosphere	Terrestrial_Regosols	upland	8.4	1.3	0.68	0.1	664.6	Sweet_corn	28	16	25	Sweet_corn	seeding	2008-10-08	6.8	26.1086	127.685	26.1 127.6	NA	NA	NA
S_1021	001343-1_	2009-02-03	2009	Feb	9	Effect_of_long_term_aplication_of_organic_mattar_on_the_contents_of_soil_nutrients_in_Jahgaru	26.06.31	127.41.05	Itoman	non-rhizosphere	Terrestrial_Regosols	upland	8.1	1.4	1	0.14	794.2	Sweet_corn	20	16	25	Sweet_corn	seeding	2008-10-08	7.14286	26.1086	127.685	26.1 127.6	NA	NA	NA
S_1022	001340-3_	2009-02-03	2009	Feb	9	Effect_of_long_term_aplication_of_organic_mattar_on_the_contents_of_soil_nutrients_in_Jahgaru	26.06.31	127.41.05	Itoman	non-rhizosphere	Terrestrial_Regosols	upland	8.2	1.4	0.94	0.13	702.6	Sweet_corn	20	16	25	Sweet_corn	seeding	2008-10-08	7.23077	26.1086	127.685	26.1 127.6	NA	NA	NA
S_1023	001340-2*	2009-02-03	2009	Feb	9	Effect_of_long_term_aplication_of_organic_mattar_on_the_contents_of_soil_nutrients_in_Jahgaru	26.06.31	127.41.05	Itoman	non-rhizosphere	Terrestrial_Regosols	upland	8.2	1.4	0.88	0.13	650.5	Sweet_corn	20	16	25	Sweet_corn	seeding	2008-10-08	6.76923	26.1086	127.685	26.1 127.6	NA	NA	NA
S_1024	001340-1_	2009-02-03	2009	Feb	9	Effect_of_long_term_aplication_of_organic_mattar_on_the_contents_of_soil_nutrients_in_Jahgaru	26.06.31	127.41.05	Itoman	non-rhizosphere	Andosols	upland	5.99	NA	3.13	0.26	283.5	Sweet_corn	6	0	2.5	Sweet_corn	seeding	2008-10-08	12.0385	26.1086	127.685	26.1 127.6	NA	NA	NA
S_1025	001355-1*	2008-04-17	2008	Apr	8	soil_comparison_between_organic_and_conventional_management	42.53.20	143.04.31	NA	non-rhizosphere	Andosols	upland	5.6	NA	5.342	0.272	38.8	Potato	NA	NA	NA	Soybean	seeding	2007-05-24	19.6397	42.8889	143.075	42.8 143.0	NA	NA	NA
S_1026	001353-2_	2008-04-17	2008	Apr	8	soil_comparison_between_organic_and_conventional_management	42.53.20	143.04.31	NA	non-rhizosphere	Andosols	upland	5.8	NA	5.34	0.267	34.5	Potato	NA	NA	NA	Soybean	seeding	2007-05-24	20	42.8889	143.075	42.8 143.0	NA	NA	NA
S_1027	001353-1*	2008-04-17	2008	Apr	8	soil_comparison_between_organic_and_conventional_management	42.53.20	143.04.31	NA	non-rhizosphere	Andosols	upland	5.6	NA	5.539	0.283	44.5	Sweet_corn	10	20	10	Soybean	seeding	2007-05-24	19.5724	42.8889	143.075	42.8 143.0	NA	NA	NA
S_1028	001351-2_	2008-04-17	2008	Apr	8	soil_comparison_between_organic_and_conventional_management	42.53.20	143.04.31	NA	non-rhizosphere	Andosols	upland	5.8	NA	5.153	0.256	28.7	Sweet_corn	10	20	10	Soybean	seeding	2007-05-24	20.1289	42.8889	143.075	42.8 143.0	NA	NA	NA
S_1029	001351-1*	2008-04-17	2008	Apr	8	soil_comparison_between_organic_and_conventional_management	42.53.20	143.04.31	NA	non-rhizosphere	Andosols	upland	5.7	NA	5.599	0.278	35.5	Sweet_corn	NA	NA	NA	Soybean	seeding	2007-05-24	20.1403	42.8889	143.075	42.8 143.0	NA	NA	NA
S_1030	001349-2_	2008-04-17	2008	Apr	8	soil_comparison_between_organic_and_conventional_management	42.53.20	143.04.31	NA	non-rhizosphere	Andosols	upland	5.6	NA	5.528	0.281	34.1	Sweet_corn	NA	NA	NA	Soybean	seeding	2007-05-24	19.6726	42.8889	143.075	42.8 143.0	NA	NA	NA
S_1031	001349-1*	2008-04-17	2008	Apr	8	soil_comparison_between_organic_and_conventional_management	42.53.20	143.04.31	NA	non-rhizosphere	Terrestrial_Regosols	upland	8.3	1.3	1.01	0.14	899.5	Sweet_corn	20	16	25	Soybean	seeding	2007-05-24	7.21429	42.8889	143.075	42.8 143.0	NA	NA	NA
S_1032	001346-3_	2009-02-03	2009	Feb	9	Effect_of_long_term_aplication_of_organic_mattar_on_the_contents_of_soil_nutrients_in_Jahgaru	26.06.31	127.41.05	Itoman	non-rhizosphere	Terrestrial_Regosols	upland	8.1	1.6	0.96	0.13	875.8	Sweet_corn	20	16	25	Sweet_corn	seeding	2008-10-08	7.38462	26.1086	127.685	26.1 127.6	NA	NA	NA
S_1033	001361-a.3_	2010-07-30	2010	Jul	10	Comparison_of_soil_microbial_communities_among_the_apple_field_	40.38.08	140.22.04	Hirosaki_1	non-rhizosphere	Andosols	NA	4.74	0.21	8.26	0.6	19.97	Apple	2.1	5.1	2.1	Apple	NA	NA	13.7667	40.6356	140.368	40.6 140.3	NA	NA	NA
S_1034	001361-a.2*	2010-07-30	2010	Jul	10	Comparison_of_soil_microbial_communities_among_the_apple_field_	40.38.08	140.22.04	Hirosaki_1	non-rhizosphere	Andosols	NA	4.74	0.21	8.26	0.6	19.97	Apple	2.1	5.1	2.1	Apple	NA	NA	13.7667	40.6356	140.368	40.6 140.3	NA	NA	NA
S_1035	001361-a.1_	2010-07-30	2010	Jul	10	Comparison_of_soil_microbial_communities_among_the_apple_field_	40.38.08	140.22.04	Hirosaki_1	non-rhizosphere	Brown_Lowland_soils	upland	6.32	NA	2.689	0.169	403.88	Tomato	NA	NA	NA	Apple	NA	NA	15.9112	40.6356	140.368	40.6 140.3	NA	NA	NA
S_1036	001360-0*	2008-03-24	2008	Mar	8	on_site_survey_for_corky_root_disease	42.34.22	142.06.59	Hokkaido	non-rhizosphere	Brown_Lowland_soils	upland	5.67	NA	5.186	0.264	1409.71	Tomato	NA	NA	NA	Tomato	transplanting	2008-03-20	19.6439	42.5728	142.116	42.5 142.1	NA	NA	NA
S_1037	001359-0*	2008-03-24	2008	Mar	8	on_site_survey_for_corky_root_disease	42.41.14	142.22.50	Hokkaido	non-rhizosphere	Brown_Lowland_soils	upland	6.02	NA	5.383	0.272	1248.45	Tomato	NA	NA	NA	Tomato	transplanting	2008-03-20	19.7904	42.6872	142.381	42.6 142.3	NA	NA	NA
S_1038	001358-0*	2008-03-24	2008	Mar	8	on_site_survey_for_corky_root_disease	42.41.14	142.22.50	Hokkaido	non-rhizosphere	Brown_Lowland_soils	upland	7.11	NA	4.26	0.24	1835.61	Tomato	NA	NA	NA	Tomato	transplanting	2008-03-20	17.75	42.6872	142.381	42.6 142.3	NA	NA	NA
S_1039	001357-0*	2008-03-24	2008	Mar	8	on_site_survey_for_corky_root_disease	42.33.06	142.04.50	Hokkaido	non-rhizosphere	Andosols	upland	5.8	NA	5.209	0.26	33.8	Potato	8	20	14	Tomato	transplanting	2008-03-20	20.0346	42.5517	142.081	42.5 142.0	NA	NA	NA
S_1040	001355-2_	2008-04-17	2008	Apr	8	soil_comparison_between_organic_and_conventional_management	42.53.20	143.04.31	NA	non-rhizosphere	Andosols	upland	5.6	NA	5.234	0.269	36.8	Potato	8	20	14	Soybean	seeding	2007-05-24	19.4572	42.8889	143.075	42.8 143.0	NA	NA	NA
S_1041	001370-a.2*	2010-07-30	2010	Jul	10	Comparison_of_soil_microbial_communities_among_the_apple_field_	40.38.05	140.21.53	Hirosaki_2	non-rhizosphere	Andosols	NA	5.5	0.06	8.11	0.61	2.17	Apple	NA	NA	NA	Apple	NA	NA	13.2951	40.6347	140.365	40.6 140.3	NA	NA	NA
S_1042	001370-a.1_	2010-07-30	2010	Jul	10	Comparison_of_soil_microbial_communities_among_the_apple_field_	40.38.05	140.21.53	Hirosaki_2	non-rhizosphere	Andosols	NA	5.13	0.17	7.32	0.55	11.22	Apple	2.1	5.1	2.1	Apple	NA	NA	13.3091	40.6347	140.365	40.6 140.3	NA	NA	NA
S_1043	001361-c.3_	2010-07-30	2010	Jul	10	Comparison_of_soil_microbial_communities_among_the_apple_field_	40.38.08	140.22.04	Hirosaki_1	non-rhizosphere	Andosols	NA	5.13	0.17	7.32	0.55	11.22	Apple	2.1	5.1	2.1	Apple	NA	NA	13.3091	40.6356	140.368	40.6 140.3	NA	NA	NA
S_1044	001361-c.2*	2010-07-30	2010	Jul	10	Comparison_of_soil_microbial_communities_among_the_apple_field_	40.38.08	140.22.04	Hirosaki_1	non-rhizosphere	Andosols	NA	5.13	0.17	7.32	0.55	11.22	Apple	2.1	5.1	2.1	Apple	NA	NA	13.3091	40.6356	140.368	40.6 140.3	NA	NA	NA
S_1045	001361-c.1_	2010-07-30	2010	Jul	10	Comparison_of_soil_microbial_communities_among_the_apple_field_	40.38.08	140.22.04	Hirosaki_1	non-rhizosphere	Andosols	NA	4.62	0.19	9.82	0.67	25.62	Apple	2.1	5.1	2.1	Apple	NA	NA	14.6567	40.6356	140.368	40.6 140.3	NA	NA	NA
S_1046	001361-b.3_	2010-07-30	2010	Jul	10	Comparison_of_soil_microbial_communities_among_the_apple_field_	40.38.08	140.22.04	Hirosaki_1	non-rhizosphere	Andosols	NA	4.62	0.19	9.82	0.67	25.62	Apple	2.1	5.1	2.1	Apple	NA	NA	14.6567	40.6356	140.368	40.6 140.3	NA	NA	NA
S_1047	001361-b.2*	2010-07-30	2010	Jul	10	Comparison_of_soil_microbial_communities_among_the_apple_field_	40.38.08	140.22.04	Hirosaki_1	non-rhizosphere	Andosols	NA	4.62	0.19	9.82	0.67	25.62	Apple	2.1	5.1	2.1	Apple	NA	NA	14.6567	40.6356	140.368	40.6 140.3	NA	NA	NA
S_1048	001361-b.1_	2010-07-30	2010	Jul	10	Comparison_of_soil_microbial_communities_among_the_apple_field_	40.38.08	140.22.04	Hirosaki_1	non-rhizosphere	Andosols	NA	4.74	0.21	8.26	0.6	19.97	Apple	2.1	5.1	2.1	Apple	NA	NA	13.7667	40.6356	140.368	40.6 140.3	NA	NA	NA
S_1049	001379-0*	2010-10-18	2010	Oct	10	An_investigation_into_microbial_community_of_the_soils_before_and_after_the_soil_sterilization	36.22.52	137.52.11	Azumino_City	non-rhizosphere	Andosols	NA	6.02	0.06	6.72	0.59	10.28	Apple	NA	NA	NA	Celery	transplanting	NA	11.3898	36.3811	137.87	36.3 137.8	NA	NA	NA
S_1050	001370-c.3_	2010-07-30	2010	Jul	10	Comparison_of_soil_microbial_communities_among_the_apple_field_	40.38.05	140.21.53	Hirosaki_2	non-rhizosphere	Andosols	NA	6.02	0.06	6.72	0.59	10.28	Apple	NA	NA	NA	Apple	NA	NA	11.3898	40.6347	140.365	40.6 140.3	NA	NA	NA
S_1051	001370-c.2*	2010-07-30	2010	Jul	10	Comparison_of_soil_microbial_communities_among_the_apple_field_	40.38.05	140.21.53	Hirosaki_2	non-rhizosphere	Andosols	NA	6.02	0.06	6.72	0.59	10.28	Apple	NA	NA	NA	Apple	NA	NA	11.3898	40.6347	140.365	40.6 140.3	NA	NA	NA
S_1052	001370-c.1_	2010-07-30	2010	Jul	10	Comparison_of_soil_microbial_communities_among_the_apple_field_	40.38.05	140.21.53	Hirosaki_2	non-rhizosphere	Andosols	NA	5.9	0.07	7.34	0.63	13.79	Apple	NA	NA	NA	Apple	NA	NA	11.6508	40.6347	140.365	40.6 140.3	NA	NA	NA
S_1053	001370-b.3_	2010-07-30	2010	Jul	10	Comparison_of_soil_microbial_communities_among_the_apple_field_	40.38.05	140.21.53	Hirosaki_2	non-rhizosphere	Andosols	NA	5.9	0.07	7.34	0.63	13.79	Apple	NA	NA	NA	Apple	NA	NA	11.6508	40.6347	140.365	40.6 140.3	NA	NA	NA
S_1054	001370-b.2*	2010-07-30	2010	Jul	10	Comparison_of_soil_microbial_communities_among_the_apple_field_	40.38.05	140.21.53	Hirosaki_2	non-rhizosphere	Andosols	NA	5.9	0.07	7.34	0.63	13.79	Apple	NA	NA	NA	Apple	NA	NA	11.6508	40.6347	140.365	40.6 140.3	NA	NA	NA
S_1055	001370-b.1_	2010-07-30	2010	Jul	10	Comparison_of_soil_microbial_communities_among_the_apple_field_	40.38.05	140.21.53	Hirosaki_2	non-rhizosphere	Andosols	NA	5.5	0.06	8.11	0.61	2.17	Apple	NA	NA	NA	Apple	NA	NA	13.2951	40.6347	140.365	40.6 140.3	NA	NA	NA
S_1056	001370-a.3_	2010-07-30	2010	Jul	10	Comparison_of_soil_microbial_communities_among_the_apple_field_	40.38.05	140.21.53	Hirosaki_2	non-rhizosphere	Andosols	NA	5.5	0.06	8.11	0.61	2.17	Apple	NA	NA	NA	Apple	NA	NA	13.2951	40.6347	140.365	40.6 140.3	NA	NA	NA
S_1057	001387-0*	2010-10-18	2010	Oct	10	An_investigation_into_microbial_community_of_the_soils_before_and_after_the_soil_sterilization	36.09.32	137.56.23	Matsumoto_City	non-rhizosphere	Volcanogenous_Regosols	upland	6.34	0.23	3.38358	0.360279	3243.46	Celery	80	NA	NA	Celery	transplanting	NA	9.39155	36.1589	137.94	36.1 137.9	7.5	NA	Level 1
S_1058	001386-0*	2010-10-18	2010	Oct	10	An_investigation_into_microbial_community_of_the_soils_before_and_after_the_soil_sterilization	36.10.45	137.58.41	Matsumoto_City	non-rhizosphere	Volcanogenous_Regosols	upland	6.04	0.34	4.64157	0.490999	3520.85	Celery	80	NA	NA	Celery	transplanting	NA	9.45332	36.1792	137.978	36.1 137.9	5	NA	Level 1
S_1059	001385-0*	2010-10-18	2010	Oct	10	An_investigation_into_microbial_community_of_the_soils_before_and_after_the_soil_sterilization	36.10.45	137.58.41	Matsumoto_City	non-rhizosphere	Grey_Lowland_soils	upland	6.46	0.171	3.01464	0.333768	656.265	Celery	80	NA	NA	Celery	transplanting	NA	9.03213	36.1792	137.978	36.1 137.9	7.5	NA	Level 1
S_1060	001384-0*	2010-10-18	2010	Oct	10	An_investigation_into_microbial_community_of_the_soils_before_and_after_the_soil_sterilization	36.10.42	137.57.51	Matsumoto_City	non-rhizosphere	Volcanogenous_Regosols	upland	5.79	0.271	6.49136	0.585447	3702	Celery	80	NA	NA	Celery	transplanting	NA	11.0879	36.1783	137.964	36.1 137.9	5	NA	Level 1
S_1061	001383-0*	2010-10-18	2010	Oct	10	An_investigation_into_microbial_community_of_the_soils_before_and_after_the_soil_sterilization	36.16.33	137.52.29	Azumino_City	non-rhizosphere	Volcanogenous_Regosols	upland	6.35	0.483	6.17842	0.574321	NA	Celery	80	NA	NA	Celery	transplanting	NA	10.7578	36.2758	137.875	36.2 137.8	10	NA	Level 1
S_1062	001382-0*	2010-10-18	2010	Oct	10	An_investigation_into_microbial_community_of_the_soils_before_and_after_the_soil_sterilization	36.16.33	137.52.29	Azumino_City	non-rhizosphere	Grey_Lowland_soils	upland	6.11	1.141	6.74284	0.621854	3913.93	Celery	80	NA	NA	Celery	transplanting	NA	10.8431	36.2758	137.875	36.2 137.8	2.5	NA	Level 1
S_1063	001381-0*	2010-10-18	2010	Oct	10	An_investigation_into_microbial_community_of_the_soils_before_and_after_the_soil_sterilization	36.17.54	137.52.59	Azumino_City	non-rhizosphere	Grey_Lowland_soils	upland	6.25	0.501	3.3611	0.345363	2473.33	Celery	80	NA	NA	Celery	transplanting	NA	9.73206	36.2983	137.883	36.2 137.8	32.5	NA	Level 2
S_1064	001380-0*	2010-10-18	2010	Oct	10	An_investigation_into_microbial_community_of_the_soils_before_and_after_the_soil_sterilization	36.17.30	137.55.21	Azumino_City	non-rhizosphere	Grey_Lowland_soils	upland	5.7	0.296	3.79712	0.355159	3038.54	Celery	80	NA	NA	Celery	transplanting	NA	10.6913	36.2917	137.923	36.2 137.9	7.5	NA	Level 1
S_1065	001395-0*	2010-07-15	2010	Jul	10	An_investigation_into_microbial_community_of_the_soils_before_and_after_the_soil_sterilization	36.10.45	137.58.41	Matsumoto_City	non-rhizosphere	Grey_Lowland_soils	upland	6.73	0.715	3.97741	0.447297	3659.08	Celery	80	NA	NA	Celery	transplanting	NA	8.89209	36.1792	137.978	36.1 137.9	70	NA	Level 4
S_1066	001394-0*	2010-07-15	2010	Jul	10	An_investigation_into_microbial_community_of_the_soils_before_and_after_the_soil_sterilization	36.10.42	137.57.51	Matsumoto_City	non-rhizosphere	Volcanogenous_Regosols	upland	6.34	0.428	4.71644	0.513897	3622.06	Celery	80	NA	NA	Celery	transplanting	NA	9.17778	36.1783	137.964	36.1 137.9	42.5	NA	Level 3
S_1067	001393-0*	2010-07-15	2010	Jul	10	An_investigation_into_microbial_community_of_the_soils_before_and_after_the_soil_sterilization	36.16.33	137.52.29	Azumino_City	non-rhizosphere	Volcanogenous_Regosols	upland	6.47	0.298	3.07114	0.34467	683.362	Celery	80	NA	NA	Celery	transplanting	NA	8.91037	36.2758	137.875	36.2 137.8	30	NA	Level 2
S_1068	001392-0*	2010-07-15	2010	Jul	10	An_investigation_into_microbial_community_of_the_soils_before_and_after_the_soil_sterilization	36.16.33	137.52.29	Azumino_City	non-rhizosphere	Grey_Lowland_soils	upland	6.47	1.064	6.77044	0.630068	3916.24	Celery	80	NA	NA	Celery	transplanting	NA	10.7456	36.2758	137.875	36.2 137.8	32.5	NA	Level 2
S_1069	001391-0*	2010-07-15	2010	Jul	10	An_investigation_into_microbial_community_of_the_soils_before_and_after_the_soil_sterilization	36.17.54	137.52.59	Azumino_City	non-rhizosphere	Grey_Lowland_soils	upland	6.11	0.817	3.3524	0.355196	2518.62	Celery	80	NA	NA	Celery	transplanting	NA	9.43817	36.2983	137.883	36.2 137.8	30	NA	Level 2
S_1070	001390-0*	2010-07-15	2010	Jul	10	An_investigation_into_microbial_community_of_the_soils_before_and_after_the_soil_sterilization	36.17.30	137.55.21	Azumino_City	non-rhizosphere	Grey_Lowland_soils	upland	6.01	0.71	4.09445	0.386169	3683.57	Celery	80	NA	NA	Celery	transplanting	NA	10.6027	36.2917	137.923	36.2 137.9	15	NA	Level 1
S_1071	001389-0*	2010-07-15	2010	Jul	10	An_investigation_into_microbial_community_of_the_soils_before_and_after_the_soil_sterilization	36.22.52	137.52.11	Azumino_City	non-rhizosphere	Grey_Lowland_soils	upland	5.85	0.701	3.57405	0.383379	2019.78	Celery	80	NA	NA	Celery	transplanting	NA	9.3225	36.3811	137.87	36.3 137.8	20	NA	Level 2
S_1072	001388-0*	2010-10-18	2010	Oct	10	An_investigation_into_microbial_community_of_the_soils_before_and_after_the_soil_sterilization	36.09.16	137.56.10	Matsumoto_City	non-rhizosphere	Grey_Lowland_soils	upland	5.59	0.459	4.16895	0.435293	1678.04	Celery	80	NA	NA	Celery	transplanting	NA	9.57733	36.1544	137.936	36.1 137.9	25	NA	Level 2
S_1073	001403-0*	2010-07-29	2010	Jul	10	An_investigation_into_microbial_community_of_the_soils_before_and_after_the_soil_sterilization	36.10.45	137.58.41	Matsumoto_City	non-rhizosphere	Grey_Lowland_soils	upland	6.37	0.27	3.03041	0.335628	625.3	Celery	80	NA	NA	Celery	transplanting	NA	9.02907	36.1792	137.978	36.1 137.9	10	NA	Level 1
S_1074	001402-0*	2010-07-29	2010	Jul	10	An_investigation_into_microbial_community_of_the_soils_before_and_after_the_soil_sterilization	36.10.42	137.57.51	Matsumoto_City	non-rhizosphere	Grey_Lowland_soils	upland	5.78	0.497	6.2062	0.545806	4029.6	Celery	80	NA	NA	Celery	transplanting	NA	11.3707	36.1783	137.964	36.1 137.9	40	NA	Level 3
S_1075	001401-0*	2010-07-29	2010	Jul	10	An_investigation_into_microbial_community_of_the_soils_before_and_after_the_soil_sterilization	36.17.54	137.52.59	Azumino_City	non-rhizosphere	Grey_Lowland_soils	upland	6.2	0.59	6.3245	0.595513	NA	Celery	80	NA	NA	Celery	transplanting	NA	10.6202	36.2983	137.883	36.2 137.8	5	NA	Level 1
S_1076	001400-0*	2010-07-29	2010	Jul	10	An_investigation_into_microbial_community_of_the_soils_before_and_after_the_soil_sterilization	36.17.30	137.55.21	Azumino_City	non-rhizosphere	Grey_Lowland_soils	upland	6.03	1.552	5.52173	0.546686	3635.68	Celery	80	NA	NA	Celery	transplanting	NA	10.1004	36.2917	137.923	36.2 137.9	10	NA	Level 1
S_1077	001399-0*	2010-07-29	2010	Jul	10	An_investigation_into_microbial_community_of_the_soils_before_and_after_the_soil_sterilization	36.22.52	137.52.11	Azumino_City	non-rhizosphere	Grey_Lowland_soils	upland	6.05	0.687	3.19001	0.333682	2430.89	Celery	80	NA	NA	Celery	transplanting	NA	9.56003	36.3811	137.87	36.3 137.8	32.5	NA	Level 2
S_1078	001398-0*	2010-07-15	2010	Jul	10	An_investigation_into_microbial_community_of_the_soils_before_and_after_the_soil_sterilization	36.09.16	137.56.10	Matsumoto_City	non-rhizosphere	Grey_Lowland_soils	upland	5.67	0.64	3.8786	0.371443	3342.13	Celery	80	NA	NA	Celery	transplanting	NA	10.442	36.1544	137.936	36.1 137.9	37.5	NA	Level 2
S_1079	001397-0*	2010-07-15	2010	Jul	10	An_investigation_into_microbial_community_of_the_soils_before_and_after_the_soil_sterilization	36.09.32	137.56.23	Matsumoto_City	non-rhizosphere	Volcanogenous_Regosols	upland	5.96	0.785	3.63914	0.397718	2208.49	Celery	80	NA	NA	Celery	transplanting	NA	9.15006	36.1589	137.94	36.1 137.9	25	NA	Level 2
S_1080	001396-0*	2010-07-15	2010	Jul	10	An_investigation_into_microbial_community_of_the_soils_before_and_after_the_soil_sterilization	36.10.45	137.58.41	Matsumoto_City	non-rhizosphere	Volcanogenous_Regosols	upland	5.61	1.085	4.39541	0.471228	1812.67	Celery	80	NA	NA	Celery	transplanting	NA	9.32758	36.1792	137.978	36.1 137.9	42.5	NA	Level 3
S_1081	001411-1*	2010-04-28	2010	Apr	10	soil_comparison_between_organic_and_conventional_management	42.53.20	143.04.31	NA	non-rhizosphere	Andosols	upland	5.6	NA	5.3	0.26	57	Potato	8	20	14	Wheat	seeding	2008-09-29	20.3846	42.8889	143.075	42.8 143.0	NA	NA	NA
S_1082	001409-2_	2010-04-28	2010	Apr	10	soil_comparison_between_organic_and_conventional_management	42.53.20	143.04.31	NA	non-rhizosphere	Andosols	upland	5.9	NA	5	0.25	35	Potato	8	20	14	Soybean	seeding	2009-05-15	20	42.8889	143.075	42.8 143.0	NA	NA	NA
S_1083	001409-1*	2010-04-28	2010	Apr	10	soil_comparison_between_organic_and_conventional_management	42.53.20	143.04.31	NA	non-rhizosphere	Andosols	upland	5.8	NA	5.3	0.27	57	Potato	NA	NA	NA	Soybean	seeding	2009-05-15	19.6296	42.8889	143.075	42.8 143.0	NA	NA	NA
S_1084	001407-2_	2010-04-28	2010	Apr	10	soil_comparison_between_organic_and_conventional_management	42.53.20	143.04.31	NA	non-rhizosphere	Andosols	upland	5.7	NA	5.4	0.27	63	Potato	NA	NA	NA	Soybean	seeding	2009-05-15	20	42.8889	143.075	42.8 143.0	NA	NA	NA
S_1085	001407-1*	2010-04-28	2010	Apr	10	soil_comparison_between_organic_and_conventional_management	42.53.20	143.04.31	NA	non-rhizosphere	Grey_Lowland_soils	upland	5.9	0.749	3.47995	0.378089	1940.7	Celery	80	NA	NA	Soybean	seeding	2009-05-15	9.20404	42.8889	143.075	42.8 143.0	25	NA	Level 2
S_1086	001406-0*	2010-07-29	2010	Jul	10	An_investigation_into_microbial_community_of_the_soils_before_and_after_the_soil_sterilization	36.09.16	137.56.10	Matsumoto_City	non-rhizosphere	Grey_Lowland_soils	upland	5.52	0.433	4.02487	0.421536	1532.88	Celery	80	NA	NA	Celery	transplanting	NA	9.54811	36.1544	137.936	36.1 137.9	12.5	NA	Level 1
S_1087	001405-0*	2010-07-29	2010	Jul	10	An_investigation_into_microbial_community_of_the_soils_before_and_after_the_soil_sterilization	36.09.32	137.56.23	Matsumoto_City	non-rhizosphere	Volcanogenous_Regosols	upland	6.29	0.369	3.62838	0.389516	3331.07	Celery	80	NA	NA	Celery	transplanting	NA	9.3151	36.1589	137.94	36.1 137.9	7.5	NA	Level 1
S_1088	001404-0*	2010-07-29	2010	Jul	10	An_investigation_into_microbial_community_of_the_soils_before_and_after_the_soil_sterilization	36.10.45	137.58.41	Matsumoto_City	non-rhizosphere	Volcanogenous_Regosols	upland	5.98	0.495	4.94254	0.507631	3563.14	Celery	80	NA	NA	Celery	transplanting	NA	9.7365	36.1792	137.978	36.1 137.9	17.5	NA	Level 1
S_1089	001419-1*	2010-09-15	2010	Sep	10	soil_comparison_between_organic_and_conventional_management	42.53.20	143.04.31	NA	non-rhizosphere	Andosols	upland	5.63	NA	5.235	0.274	54.42	Potato	8	20	14	Wheat	seeding	2008-09-29	19.1058	42.8889	143.075	42.8 143.0	NA	NA	NA
S_1090	001417-2_	2010-09-15	2010	Sep	10	soil_comparison_between_organic_and_conventional_management	42.53.20	143.04.31	NA	non-rhizosphere	Andosols	upland	5.85	NA	5.07	0.252	39.34	Potato	8	20	14	Soybean	seeding	2009-05-15	20.119	42.8889	143.075	42.8 143.0	NA	NA	NA
S_1091	001417-1*	2010-09-15	2010	Sep	10	soil_comparison_between_organic_and_conventional_management	42.53.20	143.04.31	NA	non-rhizosphere	Andosols	upland	5.88	NA	5.279	0.265	58.61	Potato	NA	NA	NA	Soybean	seeding	2009-05-15	19.9208	42.8889	143.075	42.8 143.0	NA	NA	NA
S_1092	001415-2_	2010-09-15	2010	Sep	10	soil_comparison_between_organic_and_conventional_management	42.53.20	143.04.31	NA	non-rhizosphere	Andosols	upland	5.88	NA	5.539	0.281	55.67	Potato	NA	NA	NA	Soybean	seeding	2009-05-15	19.7117	42.8889	143.075	42.8 143.0	NA	NA	NA
S_1093	001415-1*	2010-09-15	2010	Sep	10	soil_comparison_between_organic_and_conventional_management	42.53.20	143.04.31	NA	non-rhizosphere	Andosols	upland	5.7	NA	5	0.25	40	Sweet_corn	13.9	27.8	13.9	Soybean	seeding	2009-05-15	20	42.8889	143.075	42.8 143.0	NA	NA	NA
S_1094	001413-2_	2010-04-28	2010	Apr	10	soil_comparison_between_organic_and_conventional_management	42.53.20	143.04.31	NA	non-rhizosphere	Andosols	upland	5.7	NA	5.2	0.26	39	Sweet_corn	13.9	27.8	13.9	Wheat	seeding	2008-09-29	20	42.8889	143.075	42.8 143.0	NA	NA	NA
S_1095	001413-1*	2010-04-28	2010	Apr	10	soil_comparison_between_organic_and_conventional_management	42.53.20	143.04.31	NA	non-rhizosphere	Andosols	upland	5.8	NA	5.2	0.26	56	Sweet_corn	NA	NA	NA	Wheat	seeding	2008-09-29	20	42.8889	143.075	42.8 143.0	NA	NA	NA
S_1096	001411-2_	2010-04-28	2010	Apr	10	soil_comparison_between_organic_and_conventional_management	42.53.20	143.04.31	NA	non-rhizosphere	Andosols	upland	5.9	NA	5.3	0.26	42	Sweet_corn	NA	NA	NA	Wheat	seeding	2008-09-29	20.3846	42.8889	143.075	42.8 143.0	NA	NA	NA
S_1097	001430-a*	2009-08-20	2009	Aug	9	Effect_of_application_of_agricultural_chemicals_on_the_soil_micororganism_in_cabbage_field	39.34.51	140.11.49	Akita	non-rhizosphere	Non-allophanic_Andosols	upland	5.83	0.193	5.92933	0.386007	228.118	Cabbage	23	22	23	Cabbage	transplanting	2009-08-06	15.3607	39.5808	140.197	39.5 140.1	NA	NA	NA
S_1098	001429-a*	2009-08-20	2009	Aug	9	Effect_of_application_of_agricultural_chemicals_on_the_soil_micororganism_in_cabbage_field	39.34.51	140.11.49	Akita	non-rhizosphere	Non-allophanic_Andosols	upland	6.14	0.0467	5.3688	0.360396	188.483	Cabbage	23	22	23	Cabbage	transplanting	2009-08-06	14.897	39.5808	140.197	39.5 140.1	NA	NA	NA
S_1099	001428-a*	2009-07-24	2009	Jul	9	Effect_of_application_of_agricultural_chemicals_on_the_soil_micororganism_in_cabbage_field	39.34.51	140.11.49	Akita	non-rhizosphere	Non-allophanic_Andosols	upland	6.2	0.05	5.54588	0.365883	218.801	Cabbage	23	22	23	Cabbage	transplanting	2009-08-06	15.1575	39.5808	140.197	39.5 140.1	NA	NA	NA
S_1100	001427-a*	2009-07-24	2009	Jul	9	Effect_of_application_of_agricultural_chemicals_on_the_soil_micororganism_in_cabbage_field	39.34.51	140.11.49	Akita	non-rhizosphere	Non-allophanic_Andosols	upland	6.31	0.0551	5.88556	0.390161	229.789	Cabbage	23	22	23	Cabbage	transplanting	2009-08-06	15.0849	39.5808	140.197	39.5 140.1	NA	NA	NA
S_1101	001426-a*	2009-07-24	2009	Jul	9	Effect_of_application_of_agricultural_chemicals_on_the_soil_micororganism_in_cabbage_field	39.34.51	140.11.49	Akita	non-rhizosphere	Andosols	upland	5.69	NA	5.3	0.268	46.21	Sweet_corn	13.9	27.8	13.9	Cabbage	transplanting	2009-08-06	19.7761	39.5808	140.197	39.5 140.1	NA	NA	NA
S_1102	001421-2_	2010-09-15	2010	Sep	10	soil_comparison_between_organic_and_conventional_management	42.53.20	143.04.31	NA	non-rhizosphere	Andosols	upland	5.73	NA	5.124	0.258	39.27	Sweet_corn	13.9	27.8	13.9	Wheat	seeding	2008-09-29	19.8605	42.8889	143.075	42.8 143.0	NA	NA	NA
S_1103	001421-1*	2010-09-15	2010	Sep	10	soil_comparison_between_organic_and_conventional_management	42.53.20	143.04.31	NA	non-rhizosphere	Andosols	upland	5.83	NA	5.358	0.277	49.27	Sweet_corn	NA	NA	NA	Wheat	seeding	2008-09-29	19.343	42.8889	143.075	42.8 143.0	NA	NA	NA
S_1104	001419-2_	2010-09-15	2010	Sep	10	soil_comparison_between_organic_and_conventional_management	42.53.20	143.04.31	NA	non-rhizosphere	Andosols	upland	5.84	NA	5.312	0.272	59.34	Sweet_corn	NA	NA	NA	Wheat	seeding	2008-09-29	19.5294	42.8889	143.075	42.8 143.0	NA	NA	NA
S_1105	001439-a*	2009-07-15	2009	Jul	9	Effect_of_application_of_fulsulfamide_on_the_soil_micororganism_in_cabbage_field	36.29.33	138.29.33	Tsumagoi	non-rhizosphere	Andosols	upland	6.1	0.0854667	8.94798	0.570473	145.375	Cabbage	20	30	20	Cabbage	transplanting	2009-07-23	15.6852	36.4925	138.493	36.4 138.4	NA	NA	NA
S_1106	001438-a*	2009-07-15	2009	Jul	9	Effect_of_application_of_fulsulfamide_on_the_soil_micororganism_in_cabbage_field	36.29.33	138.29.33	Tsumagoi	non-rhizosphere	Andosols	upland	6.45333	0.0803667	8.45908	0.550878	130.58	Cabbage	20	30	20	Cabbage	transplanting	2009-07-23	15.3556	36.4925	138.493	36.4 138.4	NA	NA	NA
S_1107	001437-a*	2009-06-29	2009	Jun	9	Effect_of_application_of_fulsulfamide_on_the_soil_micororganism_in_cabbage_field	36.29.33	138.29.33	Tsumagoi	non-rhizosphere	Andosols	upland	6.4	0.0902	8.51053	0.531413	136.131	Cabbage	20	30	20	Cabbage	transplanting	2009-07-23	16.0149	36.4925	138.493	36.4 138.4	NA	NA	NA
S_1108	001436-a*	2009-06-29	2009	Jun	9	Effect_of_application_of_fulsulfamide_on_the_soil_micororganism_in_cabbage_field	36.29.33	138.29.33	Tsumagoi	non-rhizosphere	Non-allophanic_Andosols	upland	6.14	0.0576	5.45324	0.353237	358.72	Cabbage	23	22	23	Cabbage	transplanting	2009-07-23	15.4379	36.4925	138.493	36.4 138.4	NA	NA	NA
S_1109	001434-a*	2009-10-23	2009	Oct	9	Effect_of_application_of_agricultural_chemicals_on_the_soil_micororganism_in_cabbage_field	39.34.51	140.11.49	Akita	non-rhizosphere	Non-allophanic_Andosols	upland	6.18	0.0526	5.63792	0.373666	350.924	Cabbage	23	22	23	Cabbage	transplanting	2009-08-06	15.0881	39.5808	140.197	39.5 140.1	NA	NA	NA
S_1110	001433-a*	2009-10-23	2009	Oct	9	Effect_of_application_of_agricultural_chemicals_on_the_soil_micororganism_in_cabbage_field	39.34.51	140.11.49	Akita	non-rhizosphere	Non-allophanic_Andosols	upland	6.21	0.0596	5.71105	0.370061	335.656	Cabbage	23	22	23	Cabbage	transplanting	2009-08-06	15.4328	39.5808	140.197	39.5 140.1	NA	NA	NA
S_1111	001432-a*	2009-10-23	2009	Oct	9	Effect_of_application_of_agricultural_chemicals_on_the_soil_micororganism_in_cabbage_field	39.34.51	140.11.49	Akita	non-rhizosphere	Non-allophanic_Andosols	upland	5.74	0.189	5.52308	0.361538	247.818	Cabbage	23	22	23	Cabbage	transplanting	2009-08-06	15.2766	39.5808	140.197	39.5 140.1	NA	NA	NA
S_1112	001431-a*	2009-08-20	2009	Aug	9	Effect_of_application_of_agricultural_chemicals_on_the_soil_micororganism_in_cabbage_field	39.34.51	140.11.49	Akita	non-rhizosphere	Non-allophanic_Andosols	upland	5.84	0.158867	5.78768	0.378158	229.057	Cabbage	23	22	23	Cabbage	transplanting	2009-08-06	15.3049	39.5808	140.197	39.5 140.1	NA	NA	NA
S_1113	001449-b*	2009-04-15	2009	Apr	9	Effect_of_aplication_of_mixed_manure_of_cattle_and_swine_feces_on_the_contents_of_soil_nutrients_in_cabbage_field	36.0.58	140.6.25	Tsukuba	non-rhizosphere	Andosols	upland	6.78	0.0651	3.54115	0.342875	19.9549	Cabbage	NA	NA	NA	Cabbage	transplanting	2009-04-15	10.3278	36.0161	140.107	36.0 140.1	NA	NA	NA
S_1114	001447-a*	2009-04-15	2009	Apr	9	Effect_of_aplication_of_mixed_manure_of_cattle_and_swine_feces_on_the_contents_of_soil_nutrients_in_cabbage_field	36.0.58	140.6.25	Tsukuba	non-rhizosphere	Andosols	upland	6.36	0.106333	8.20325	0.50645	102.631	Cabbage	20	30	20	Cabbage	transplanting	2009-04-15	16.1976	36.0161	140.107	36.0 140.1	NA	NA	NA
S_1115	001446-a*	2009-10-05	2009	Oct	9	Effect_of_application_of_fulsulfamide_on_the_soil_micororganism_in_cabbage_field	36.29.33	138.29.33	Tsumagoi	non-rhizosphere	Andosols	upland	6.19	0.1565	8.40183	0.533921	154.814	Cabbage	20	30	20	Cabbage	transplanting	2009-07-23	15.7361	36.4925	138.493	36.4 138.4	NA	NA	NA
S_1116	001445-a*	2009-10-05	2009	Oct	9	Effect_of_application_of_fulsulfamide_on_the_soil_micororganism_in_cabbage_field	36.29.33	138.29.33	Tsumagoi	non-rhizosphere	Andosols	upland	6.06	0.117133	9.03716	0.577494	192.682	Cabbage	20	30	20	Cabbage	transplanting	2009-07-23	15.6489	36.4925	138.493	36.4 138.4	NA	NA	NA
S_1117	001444-a*	2009-10-05	2009	Oct	9	Effect_of_application_of_fulsulfamide_on_the_soil_micororganism_in_cabbage_field	36.29.33	138.29.33	Tsumagoi	non-rhizosphere	Andosols	upland	6	0.311	8.17133	0.53352	151.586	Cabbage	20	30	20	Cabbage	transplanting	2009-07-23	15.3159	36.4925	138.493	36.4 138.4	NA	NA	NA
S_1118	001442-a*	2009-08-05	2009	Aug	9	Effect_of_application_of_fulsulfamide_on_the_soil_micororganism_in_cabbage_field	36.29.33	138.29.33	Tsumagoi	non-rhizosphere	Andosols	upland	5.85	0.338	8.78483	0.57907	212.043	Cabbage	20	30	20	Cabbage	transplanting	2009-07-23	15.1706	36.4925	138.493	36.4 138.4	NA	NA	NA
S_1119	001441-a*	2009-08-05	2009	Aug	9	Effect_of_application_of_fulsulfamide_on_the_soil_micororganism_in_cabbage_field	36.29.33	138.29.33	Tsumagoi	non-rhizosphere	Andosols	upland	6.23	0.128	8.24709	0.530065	111.152	Cabbage	20	30	20	Cabbage	transplanting	2009-07-23	15.5587	36.4925	138.493	36.4 138.4	NA	NA	NA
S_1120	001440-a*	2009-07-15	2009	Jul	9	Effect_of_application_of_fulsulfamide_on_the_soil_micororganism_in_cabbage_field	36.29.33	138.29.33	Tsumagoi	non-rhizosphere	Andosols	upland	6.2	0.0938	8.24184	0.52835	131.421	Cabbage	20	30	20	Cabbage	transplanting	2009-07-23	15.5992	36.4925	138.493	36.4 138.4	NA	NA	NA
S_1121	001484-a*	2009-09-01	2009	Sep	9	Effect_of_application_of_agricultural_chemicals_on_the_soil_micororganism_in_cabbage_field	34.37.52	136.29.25	Matsuzaka	non-rhizosphere	Andosols	upland	6.64	0.249	3.32871	0.246287	2278.02	Cabbage	30	30	30	Cabbage	transplanting	2009-08-24	13.5155	34.6311	136.49	34.6 136.4	NA	NA	NA
S_1122	001483-a*	2009-09-01	2009	Sep	9	Effect_of_application_of_agricultural_chemicals_on_the_soil_micororganism_in_cabbage_field	34.37.52	136.29.25	Matsuzaka	non-rhizosphere	Andosols	upland	5.85	0.0559	3.0979	0.236309	1772.77	Cabbage	30	30	30	Cabbage	transplanting	2009-08-24	13.1095	34.6311	136.49	34.6 136.4	NA	NA	NA
S_1123	001482-a*	2009-08-17	2009	Aug	9	Effect_of_application_of_agricultural_chemicals_on_the_soil_micororganism_in_cabbage_field	34.37.52	136.29.25	Matsuzaka	non-rhizosphere	Andosols	upland	6.85	0.0768	3.55857	0.258182	2153.87	Cabbage	30	30	30	Cabbage	transplanting	2009-08-24	13.7832	34.6311	136.49	34.6 136.4	NA	NA	NA
S_1124	001478-a*	2009-08-17	2009	Aug	9	Effect_of_application_of_agricultural_chemicals_on_the_soil_micororganism_in_cabbage_field	34.37.52	136.29.25	Matsuzaka	non-rhizosphere	Andosols	upland	6.9	0.1145	4.93466	0.524933	221.085	Cabbage	NA	NA	NA	Cabbage	transplanting	2009-08-24	9.40055	34.6311	136.49	34.6 136.4	NA	NA	NA
S_1125	001454-b*	2009-06-26	2009	Jun	9	Effect_of_aplication_of_mixed_manure_of_cattle_and_swine_feces_on_the_contents_of_soil_nutrients_in_cabbage_field	36.0.58	140.6.25	Tsukuba	non-rhizosphere	Andosols	upland	6.48	0.1929	4.36659	0.45976	104.871	Cabbage	25	25	25	Cabbage	transplanting	2009-04-15	9.49755	36.0161	140.107	36.0 140.1	NA	NA	NA
S_1126	001453-b*	2009-06-26	2009	Jun	9	Effect_of_aplication_of_mixed_manure_of_cattle_and_swine_feces_on_the_contents_of_soil_nutrients_in_cabbage_field	36.0.58	140.6.25	Tsukuba	non-rhizosphere	Andosols	upland	6.87	0.0646333	3.54901	0.348396	41.9967	Cabbage	NA	NA	NA	Cabbage	transplanting	2009-04-15	10.1867	36.0161	140.107	36.0 140.1	NA	NA	NA
S_1127	001451-a*	2009-06-26	2009	Jun	9	Effect_of_aplication_of_mixed_manure_of_cattle_and_swine_feces_on_the_contents_of_soil_nutrients_in_cabbage_field	36.0.58	140.6.25	Tsukuba	non-rhizosphere	Andosols	upland	6.92	0.107233	4.81779	0.510044	182.836	Cabbage	NA	NA	NA	Cabbage	transplanting	2009-04-15	9.44583	36.0161	140.107	36.0 140.1	NA	NA	NA
S_1128	001450-b*	2009-04-15	2009	Apr	9	Effect_of_aplication_of_mixed_manure_of_cattle_and_swine_feces_on_the_contents_of_soil_nutrients_in_cabbage_field	36.0.58	140.6.25	Tsukuba	non-rhizosphere	Andosols	upland	6.35	0.266	4.241	0.452073	97.6303	Cabbage	25	25	25	Cabbage	transplanting	2009-04-15	9.38124	36.0161	140.107	36.0 140.1	NA	NA	NA
S_1129	001492-a*	2009-11-19	2009	Nov	9	Effect_of_application_of_agricultural_chemicals_on_the_soil_micororganism_in_cabbage_field	34.37.52	136.29.25	Matsuzaka	non-rhizosphere	Andosols	upland	5.72	0.148167	2.95659	0.224874	2038.39	Cabbage	30	30	30	Cabbage	transplanting	2009-08-24	13.1478	34.6311	136.49	34.6 136.4	NA	NA	NA
S_1130	001491-a*	2009-11-19	2009	Nov	9	Effect_of_application_of_agricultural_chemicals_on_the_soil_micororganism_in_cabbage_field	34.37.52	136.29.25	Matsuzaka	non-rhizosphere	Andosols	upland	6.05	0.114733	2.84895	0.216725	2083.05	Cabbage	30	30	30	Cabbage	transplanting	2009-08-24	13.1454	34.6311	136.49	34.6 136.4	NA	NA	NA
S_1131	001490-a*	2009-11-19	2009	Nov	9	Effect_of_application_of_agricultural_chemicals_on_the_soil_micororganism_in_cabbage_field	34.37.52	136.29.25	Matsuzaka	non-rhizosphere	Andosols	upland	6.8	0.0945	3.34727	0.247652	2235.34	Cabbage	30	30	30	Cabbage	transplanting	2009-08-24	13.516	34.6311	136.49	34.6 136.4	NA	NA	NA
S_1132	001489-a*	2009-11-19	2009	Nov	9	Effect_of_application_of_agricultural_chemicals_on_the_soil_micororganism_in_cabbage_field	34.37.52	136.29.25	Matsuzaka	non-rhizosphere	Andosols	upland	6.72	0.1001	3.37916	0.249521	2219.28	Cabbage	30	30	30	Cabbage	transplanting	2009-08-24	13.5426	34.6311	136.49	34.6 136.4	NA	NA	NA
S_1133	001488-a*	2009-11-19	2009	Nov	9	Effect_of_application_of_agricultural_chemicals_on_the_soil_micororganism_in_cabbage_field	34.37.52	136.29.25	Matsuzaka	non-rhizosphere	Andosols	upland	5.42	0.294	3.04122	0.241525	1749.84	Cabbage	30	30	30	Cabbage	transplanting	2009-08-24	12.5917	34.6311	136.49	34.6 136.4	NA	NA	NA
S_1134	001487-a*	2009-09-01	2009	Sep	9	Effect_of_application_of_agricultural_chemicals_on_the_soil_micororganism_in_cabbage_field	34.37.52	136.29.25	Matsuzaka	non-rhizosphere	Andosols	upland	5.73	0.255	3.03829	0.237256	1874.49	Cabbage	30	30	30	Cabbage	transplanting	2009-08-24	12.806	34.6311	136.49	34.6 136.4	NA	NA	NA
S_1135	001486-a*	2009-09-01	2009	Sep	9	Effect_of_application_of_agricultural_chemicals_on_the_soil_micororganism_in_cabbage_field	34.37.52	136.29.25	Matsuzaka	non-rhizosphere	Andosols	upland	6.02	0.229	2.80361	0.216372	1916.21	Cabbage	30	30	30	Cabbage	transplanting	2009-08-24	12.9573	34.6311	136.49	34.6 136.4	NA	NA	NA
S_1136	001485-a*	2009-09-01	2009	Sep	9	Effect_of_application_of_agricultural_chemicals_on_the_soil_micororganism_in_cabbage_field	34.37.52	136.29.25	Matsuzaka	non-rhizosphere	Andosols	upland	6.54	0.341	3.29115	0.256734	2323.71	Cabbage	30	30	30	Cabbage	transplanting	2009-08-24	12.8193	34.6311	136.49	34.6 136.4	NA	NA	NA
S_1137	001500-0*	2010-10-04	2010	Oct	10	produciing_suppressive_soils	35.46.22	136.73.94	gifu	rhizosphere	Brown_Lowland_soils	upland	6.5	NA	0.27	0.048	0.02	Radish	NA	NA	NA	Wheat	seeding	2009-09-20	5.625	35.7728	137.243	35.7 137.2	NA	NA	NA
S_1138	001499-0*	2010-10-04	2010	Oct	10	produciing_suppressive_soils	35.46.22	136.73.94	gifu	rhizosphere	Brown_Lowland_soils	upland	6.5	NA	0.27	0.048	0.02	Radish	NA	NA	NA	Wheat	seeding	2009-09-20	5.625	35.7728	137.243	35.7 137.2	NA	NA	NA
S_1139	001498-0*	2010-10-04	2010	Oct	10	produciing_suppressive_soils	35.46.22	136.73.94	gifu	rhizosphere	Brown_Lowland_soils	upland	6.5	NA	0.27	0.048	0.02	Radish	NA	NA	NA	Wheat	seeding	2009-09-20	5.625	35.7728	137.243	35.7 137.2	NA	NA	NA
S_1140	001497-0*	2010-10-04	2010	Oct	10	produciing_suppressive_soils	35.46.22	136.73.94	gifu	rhizosphere	Brown_Lowland_soils	upland	6.5	NA	0.27	0.048	0.02	Radish	NA	NA	NA	Wheat	seeding	2009-09-20	5.625	35.7728	137.243	35.7 137.2	NA	NA	NA
S_1141	001496-0*	2010-10-04	2010	Oct	10	produciing_suppressive_soils	35.46.22	136.73.94	gifu	rhizosphere	Brown_Lowland_soils	upland	6.5	NA	0.27	0.048	0.02	Radish	NA	NA	NA	Wheat	seeding	2009-09-20	5.625	35.7728	137.243	35.7 137.2	NA	NA	NA
S_1142	001495-0*	2010-10-04	2010	Oct	10	produciing_suppressive_soils	35.46.22	136.73.94	gifu	rhizosphere	Brown_Lowland_soils	upland	6.5	NA	0.27	0.048	0.02	Radish	NA	NA	NA	Wheat	seeding	2009-09-20	5.625	35.7728	137.243	35.7 137.2	NA	NA	NA
S_1143	001494-0*	2010-10-04	2010	Oct	10	produciing_suppressive_soils	35.46.22	136.73.94	gifu	rhizosphere	Brown_Lowland_soils	upland	6.5	NA	0.27	0.048	0.02	Radish	NA	NA	NA	Wheat	seeding	2009-09-20	5.625	35.7728	137.243	35.7 137.2	NA	NA	NA
S_1144	001493-0*	2010-10-04	2010	Oct	10	produciing_suppressive_soils	35.46.22	136.73.94	gifu	rhizosphere	Andosols	upland	5.52	0.0996667	2.97279	0.222873	1896.85	Cabbage	30	30	30	Wheat	seeding	2009-09-20	13.3385	35.7728	137.243	35.7 137.2	NA	NA	NA
S_1145	0001508-1*	2009-06-01	2009	Jun	9	Effects_of_long-term_fertilization_on__soil_microbial_community_structure_and_spinach_yields_	35.18.00	135.15.00	aono,_ayabe,_KYOTO	non-rhizosphere	Brown_Lowland_soils	Fine_textured_Brown_Lowland_soils	7	0.2	1.67	0.12	659.9	Spinach	10	NA	NA	Spinach	seeding	2009-04-30	13.9167	35.3	135.25	35.3 135.2	NA	NA	NA
S_1146	0001505-3_	2009-06-01	2009	Jun	9	Effects_of_long-term_fertilization_on__soil_microbial_community_structure_and_spinach_yields_	35.18.00	135.15.00	aono,_ayabe,_KYOTO	non-rhizosphere	Brown_Lowland_soils	Fine_textured_Brown_Lowland_soils	6.9	0.3	1.49	0.12	651.4	Spinach	10	NA	NA	Spinach	seeding	2009-04-30	12.4167	35.3	135.25	35.3 135.2	NA	NA	NA
S_1147	0001505-2_	2009-06-01	2009	Jun	9	Effects_of_long-term_fertilization_on__soil_microbial_community_structure_and_spinach_yields_	35.18.00	135.15.00	aono,_ayabe,_KYOTO	non-rhizosphere	Brown_Lowland_soils	Fine_textured_Brown_Lowland_soils	6.9	0.3	1.61	0.12	627.9	Spinach	10	NA	NA	Spinach	seeding	2009-04-30	13.4167	35.3	135.25	35.3 135.2	NA	NA	NA
S_1148	0001505-1*	2009-06-01	2009	Jun	9	Effects_of_long-term_fertilization_on__soil_microbial_community_structure_and_spinach_yields_	35.18.00	135.15.00	aono,_ayabe,_KYOTO	non-rhizosphere	Brown_Lowland_soils	upland	6.5	NA	0.27	0.048	0.02	Radish	NA	NA	NA	Spinach	seeding	2009-04-30	5.625	35.3	135.25	35.3 135.2	NA	NA	NA
S_1149	001504-0*	2010-10-04	2010	Oct	10	produciing_suppressive_soils	35.46.22	136.73.94	gifu	rhizosphere	Brown_Lowland_soils	upland	6.5	NA	0.27	0.048	0.02	Radish	NA	NA	NA	Wheat	seeding	2009-09-20	5.625	35.7728	137.243	35.7 137.2	NA	NA	NA
S_1150	001503-0*	2010-10-04	2010	Oct	10	produciing_suppressive_soils	35.46.22	136.73.94	gifu	rhizosphere	Brown_Lowland_soils	upland	6.5	NA	0.27	0.048	0.02	Radish	NA	NA	NA	Wheat	seeding	2009-09-20	5.625	35.7728	137.243	35.7 137.2	NA	NA	NA
S_1151	001502-0*	2010-10-04	2010	Oct	10	produciing_suppressive_soils	35.46.22	136.73.94	gifu	rhizosphere	Brown_Lowland_soils	upland	6.5	NA	0.27	0.048	0.02	Radish	NA	NA	NA	Wheat	seeding	2009-09-20	5.625	35.7728	137.243	35.7 137.2	NA	NA	NA
S_1152	001501-0*	2010-10-04	2010	Oct	10	produciing_suppressive_soils	35.46.22	136.73.94	gifu	rhizosphere	Brown_Lowland_soils	upland	6.5	NA	0.27	0.048	0.02	Radish	NA	NA	NA	Wheat	seeding	2009-09-20	5.625	35.7728	137.243	35.7 137.2	NA	NA	NA
S_1153	0001516-0*	2009-06-08	2009	Jun	9	Effects_of_long-term_fertilization_on__soil_microbial_community_structure_and_onion_yields_	35.18.00	135.15.00	aono,_ayabe,_KYOTO	non-rhizosphere	Brown_Lowland_soils	Fine_textured_Brown_Lowland_soils	7	0.05	1.15	0.13	470.1	Onion	NA	NA	NA	Soybean	transplanting	2008-11-10	8.84615	35.3	135.25	35.3 135.2	NA	NA	NA
S_1154	0001515-0*	2009-06-08	2009	Jun	9	Effects_of_long-term_fertilization_on__soil_microbial_community_structure_and_onion_yields_	35.18.00	135.15.00	aono,_ayabe,_KYOTO	non-rhizosphere	Brown_Lowland_soils	Fine_textured_Brown_Lowland_soils	7.1	0.08	2.95	0.29	1013.1	Onion	NA	NA	NA	Soybean	transplanting	2008-11-10	10.1724	35.3	135.25	35.3 135.2	NA	NA	NA
S_1155	0001514-0*	2009-06-08	2009	Jun	9	Effects_of_long-term_fertilization_on__soil_microbial_community_structure_and_onion_yields_	35.18.00	135.15.00	aono,_ayabe,_KYOTO	non-rhizosphere	Brown_Lowland_soils	Fine_textured_Brown_Lowland_soils	6.1	2	1.79	0.16	3594.8	Spinach	40	NA	NA	Soybean	transplanting	2008-11-10	11.1875	35.3	135.25	35.3 135.2	NA	NA	NA
S_1156	0001511-3_	2009-06-01	2009	Jun	9	Effects_of_long-term_fertilization_on__soil_microbial_community_structure_and_spinach_yields_	35.18.00	135.15.00	aono,_ayabe,_KYOTO	non-rhizosphere	Brown_Lowland_soils	Fine_textured_Brown_Lowland_soils	6.3	1.5	1.99	0.15	4280.1	Spinach	40	NA	NA	Spinach	seeding	2009-04-30	13.2667	35.3	135.25	35.3 135.2	NA	NA	NA
S_1157	0001511-2_	2009-06-01	2009	Jun	9	Effects_of_long-term_fertilization_on__soil_microbial_community_structure_and_spinach_yields_	35.18.00	135.15.00	aono,_ayabe,_KYOTO	non-rhizosphere	Brown_Lowland_soils	Fine_textured_Brown_Lowland_soils	6.1	2.4	1.84	0.19	5028.1	Spinach	40	NA	NA	Spinach	seeding	2009-04-30	9.68421	35.3	135.25	35.3 135.2	NA	NA	NA
S_1158	0001511-1*	2009-06-01	2009	Jun	9	Effects_of_long-term_fertilization_on__soil_microbial_community_structure_and_spinach_yields_	35.18.00	135.15.00	aono,_ayabe,_KYOTO	non-rhizosphere	Brown_Lowland_soils	Fine_textured_Brown_Lowland_soils	6.7	0.6	1.57	0.13	1146.7	Spinach	20	NA	NA	Spinach	seeding	2009-04-30	12.0769	35.3	135.25	35.3 135.2	NA	NA	NA
S_1159	0001508-3_	2009-06-01	2009	Jun	9	Effects_of_long-term_fertilization_on__soil_microbial_community_structure_and_spinach_yields_	35.18.00	135.15.00	aono,_ayabe,_KYOTO	non-rhizosphere	Brown_Lowland_soils	Fine_textured_Brown_Lowland_soils	6.6	0.9	1.59	0.14	1056.6	Spinach	20	NA	NA	Spinach	seeding	2009-04-30	11.3571	35.3	135.25	35.3 135.2	NA	NA	NA
S_1160	0001508-2_	2009-06-01	2009	Jun	9	Effects_of_long-term_fertilization_on__soil_microbial_community_structure_and_spinach_yields_	35.18.00	135.15.00	aono,_ayabe,_KYOTO	non-rhizosphere	Brown_Lowland_soils	Fine_textured_Brown_Lowland_soils	6.7	0.6	1.71	0.13	1033.3	Spinach	20	NA	NA	Spinach	seeding	2009-04-30	13.1538	35.3	135.25	35.3 135.2	NA	NA	NA
S_1161	0001524-0*	2009-08-25	2009	Aug	9	Effects_of_long-term_fertilization_on__soil_microbial_community_structure_and_onion_yields_	35.18.00	135.15.00	aono,_ayabe,_KYOTO	non-rhizosphere	Brown_Lowland_soils	Fine_textured_Brown_Lowland_soils	7	0.06	1.25	0.14	557.5	Soybean	NA	NA	NA	Onion	transplanting	2009-06-25	8.92857	35.3	135.25	35.3 135.2	NA	NA	NA
S_1162	0001523-0*	2009-08-25	2009	Aug	9	Effects_of_long-term_fertilization_on__soil_microbial_community_structure_and_onion_yields_	35.18.00	135.15.00	aono,_ayabe,_KYOTO	non-rhizosphere	Brown_Lowland_soils	Fine_textured_Brown_Lowland_soils	7.1	0.11	2.69	0.28	1021.2	Soybean	NA	NA	NA	Onion	transplanting	2009-06-25	9.60714	35.3	135.25	35.3 135.2	NA	NA	NA
S_1163	0001522-0*	2009-08-25	2009	Aug	9	Effects_of_long-term_fertilization_on__soil_microbial_community_structure_and_onion_yields_	35.18.00	135.15.00	aono,_ayabe,_KYOTO	non-rhizosphere	Brown_Lowland_soils	Fine_textured_Brown_Lowland_soils	5.9	0.03	0.72	0.09	412.2	Onion	9	NA	NA	Onion	transplanting	2009-06-25	8	35.3	135.25	35.3 135.2	NA	NA	NA
S_1164	0001521-0*	2009-06-08	2009	Jun	9	Effects_of_long-term_fertilization_on__soil_microbial_community_structure_and_onion_yields_	35.18.00	135.15.00	aono,_ayabe,_KYOTO	non-rhizosphere	Brown_Lowland_soils	Fine_textured_Brown_Lowland_soils	5	0.06	0.65	0.09	325.3	Onion	18	NA	NA	Soybean	transplanting	2008-11-10	7.22222	35.3	135.25	35.3 135.2	NA	NA	NA
S_1165	0001520-0*	2009-06-08	2009	Jun	9	Effects_of_long-term_fertilization_on__soil_microbial_community_structure_and_spinach_yields_	35.18.00	135.15.00	aono,_ayabe,_KYOTO	non-rhizosphere	Brown_Lowland_soils	Fine_textured_Brown_Lowland_soils	6.6	0.03	0.93	0.11	749.3	Onion	NA	NA	NA	Soybean	transplanting	2008-11-10	8.45455	35.3	135.25	35.3 135.2	NA	NA	NA
S_1166	0001519-0*	2009-06-08	2009	Jun	9	Effects_of_long-term_fertilization_on__soil_microbial_community_structure_and_onion_yields_	35.18.00	135.15.00	aono,_ayabe,_KYOTO	non-rhizosphere	Brown_Lowland_soils	Fine_textured_Brown_Lowland_soils	6.7	0.04	1.2	0.14	1337.6	Onion	NA	NA	NA	Soybean	transplanting	2008-11-10	8.57143	35.3	135.25	35.3 135.2	NA	NA	NA
S_1167	0001518-0*	2009-06-08	2009	Jun	9	Effects_of_long-term_fertilization_on__soil_microbial_community_structure_and_onion_yields_	35.18.00	135.15.00	aono,_ayabe,_KYOTO	non-rhizosphere	Brown_Lowland_soils	Fine_textured_Brown_Lowland_soils	6.6	0.08	2.97	0.32	3170.7	Onion	NA	NA	NA	Soybean	transplanting	2008-11-10	9.28125	35.3	135.25	35.3 135.2	NA	NA	NA
S_1168	0001517-0*	2009-06-08	2009	Jun	9	Effects_of_long-term_fertilization_on__soil_microbial_community_structure_and_spinach_yields_	35.18.00	135.15.00	aono,_ayabe,_KYOTO	non-rhizosphere	Brown_Lowland_soils	Fine_textured_Brown_Lowland_soils	7	0.04	0.96	0.11	415.2	Onion	NA	NA	NA	Soybean	transplanting	2008-11-10	8.72727	35.3	135.25	35.3 135.2	NA	NA	NA
S_1169	001530-3_	2009-02-03	2009	Feb	9	Effect_of_long_term_aplication_of_organic_mattar_on_the_contents_of_soil_nutrients_in_Jahgaru	26.06.31	127.41.05	Itoman	non-rhizosphere	Terrestrial_Regosols	NA	8.2	1.7	1.228	0.138	721.9	Sweet_corn	20	16	25	Sweet_corn	seeding	2009-10-20	8.89855	26.1086	127.685	26.1 127.6	NA	NA	NA
S_1170	001530-2*	2009-02-03	2009	Feb	9	Effect_of_long_term_aplication_of_organic_mattar_on_the_contents_of_soil_nutrients_in_Jahgaru	26.06.31	127.41.05	Itoman	non-rhizosphere	Terrestrial_Regosols	NA	8.2	1.6	1.1	0.13	646.3	Sweet_corn	20	16	25	Sweet_corn	seeding	2009-10-20	8.46154	26.1086	127.685	26.1 127.6	NA	NA	NA
S_1171	001530-1_	2010-02-02	2010	Feb	10	Effect_of_long_term_aplication_of_organic_mattar_on_the_contents_of_soil_nutrients_in_Jahgaru	26.06.31	127.41.05	Itoman	non-rhizosphere	Brown_Lowland_soils	Fine_textured_Brown_Lowland_soils	5.6	0.02	0.73	0.09	346.2	Soybean	9	NA	NA	Sweet_corn	seeding	2009-10-20	8.11111	26.1086	127.685	26.1 127.6	NA	NA	NA
S_1172	0001529-0*	2009-08-25	2009	Aug	9	Effects_of_long-term_fertilization_on__soil_microbial_community_structure_and_onion_yields_	35.18.00	135.15.00	aono,_ayabe,_KYOTO	non-rhizosphere	Brown_Lowland_soils	Fine_textured_Brown_Lowland_soils	5.1	0.03	0.64	0.09	359.7	Soybean	18	NA	NA	Onion	transplanting	2009-06-25	7.11111	35.3	135.25	35.3 135.2	NA	NA	NA
S_1173	0001528-0*	2009-08-25	2009	Aug	9	Effects_of_long-term_fertilization_on__soil_microbial_community_structure_and_spinach_yields_	35.18.00	135.15.00	aono,_ayabe,_KYOTO	non-rhizosphere	Brown_Lowland_soils	Fine_textured_Brown_Lowland_soils	6.4	0.03	0.93	0.12	955.9	Soybean	NA	NA	NA	Onion	transplanting	2009-06-25	7.75	35.3	135.25	35.3 135.2	NA	NA	NA
S_1174	0001527-0*	2009-08-25	2009	Aug	9	Effects_of_long-term_fertilization_on__soil_microbial_community_structure_and_onion_yields_	35.18.00	135.15.00	aono,_ayabe,_KYOTO	non-rhizosphere	Brown_Lowland_soils	Fine_textured_Brown_Lowland_soils	6.5	0.05	1.26	0.16	1587.9	Soybean	NA	NA	NA	Onion	transplanting	2009-06-25	7.875	35.3	135.25	35.3 135.2	NA	NA	NA
S_1175	0001526-0*	2009-08-25	2009	Aug	9	Effects_of_long-term_fertilization_on__soil_microbial_community_structure_and_onion_yields_	35.18.00	135.15.00	aono,_ayabe,_KYOTO	non-rhizosphere	Brown_Lowland_soils	Fine_textured_Brown_Lowland_soils	6.4	0.09	2.94	0.33	3165	Soybean	NA	NA	NA	Onion	transplanting	2009-06-25	8.90909	35.3	135.25	35.3 135.2	NA	NA	NA
S_1176	0001525-0*	2009-08-25	2009	Aug	9	Effects_of_long-term_fertilization_on__soil_microbial_community_structure_and_spinach_yields_	35.18.00	135.15.00	aono,_ayabe,_KYOTO	non-rhizosphere	Brown_Lowland_soils	Fine_textured_Brown_Lowland_soils	6.8	0.04	0.94	0.11	419.3	Soybean	NA	NA	NA	Onion	transplanting	2009-06-25	8.54545	35.3	135.25	35.3 135.2	NA	NA	NA
S_1177	001539-2*	2011-03-01	2011	Mar	11	Effect_of_long_term_aplication_of_organic_mattar_on_the_contents_of_soil_nutrients_in_Jahgaru	26.06.31	127.41.05	Itoman	non-rhizosphere	Terrestrial_Regosols	NA	8.1	3	1.27	0.15	628.8	Sweet_corn	20	16	25	Sweet_corn	seeding	2010-10-25	8.46667	26.1086	127.685	26.1 127.6	NA	NA	NA
S_1178	001539-1_	2011-03-01	2011	Mar	11	Effect_of_long_term_aplication_of_organic_mattar_on_the_contents_of_soil_nutrients_in_Jahgaru	26.06.31	127.41.05	Itoman	non-rhizosphere	Terrestrial_Regosols	NA	8.2	1.5	1.307	0.143	922.7	Sweet_corn	20	16	25	Sweet_corn	seeding	2010-10-25	9.13986	26.1086	127.685	26.1 127.6	NA	NA	NA
S_1179	001536-3_	2009-02-03	2009	Feb	9	Effect_of_long_term_aplication_of_organic_mattar_on_the_contents_of_soil_nutrients_in_Jahgaru	26.06.31	127.41.05	Itoman	non-rhizosphere	Terrestrial_Regosols	NA	8.2	1.6	1.222	0.133	896.8	Sweet_corn	20	16	25	Sweet_corn	seeding	2009-10-20	9.18797	26.1086	127.685	26.1 127.6	NA	NA	NA
S_1180	001536-2*	2009-02-03	2009	Feb	9	Effect_of_long_term_aplication_of_organic_mattar_on_the_contents_of_soil_nutrients_in_Jahgaru	26.06.31	127.41.05	Itoman	non-rhizosphere	Terrestrial_Regosols	NA	8.3	1.4	1.35	0.144	993	Sweet_corn	20	16	25	Sweet_corn	seeding	2009-10-20	9.375	26.1086	127.685	26.1 127.6	NA	NA	NA
S_1181	001536-1_	2009-02-03	2009	Feb	9	Effect_of_long_term_aplication_of_organic_mattar_on_the_contents_of_soil_nutrients_in_Jahgaru	26.06.31	127.41.05	Itoman	non-rhizosphere	Terrestrial_Regosols	NA	8.3	1.4	0.878	0.107	684.2	Sweet_corn	28	16	25	Sweet_corn	seeding	2009-10-20	8.20561	26.1086	127.685	26.1 127.6	NA	NA	NA
S_1182	001533-3_	2009-02-03	2009	Feb	9	Effect_of_long_term_aplication_of_organic_mattar_on_the_contents_of_soil_nutrients_in_Jahgaru	26.06.31	127.41.05	Itoman	non-rhizosphere	Terrestrial_Regosols	NA	8.4	1.3	0.892	0.108	687.3	Sweet_corn	28	16	25	Sweet_corn	seeding	2009-10-20	8.25926	26.1086	127.685	26.1 127.6	NA	NA	NA
S_1183	001533-2*	2009-02-03	2009	Feb	9	Effect_of_long_term_aplication_of_organic_mattar_on_the_contents_of_soil_nutrients_in_Jahgaru	26.06.31	127.41.05	Itoman	non-rhizosphere	Terrestrial_Regosols	NA	8.2	1.4	0.79	0.096	668.2	Sweet_corn	28	16	25	Sweet_corn	seeding	2009-10-20	8.22917	26.1086	127.685	26.1 127.6	NA	NA	NA
S_1184	001533-1_	2009-02-03	2009	Feb	9	Effect_of_long_term_aplication_of_organic_mattar_on_the_contents_of_soil_nutrients_in_Jahgaru	26.06.31	127.41.05	Itoman	non-rhizosphere	Terrestrial_Regosols	NA	8.2	1.3	1.195	0.142	793.5	Sweet_corn	20	16	25	Sweet_corn	seeding	2009-10-20	8.41549	26.1086	127.685	26.1 127.6	NA	NA	NA
S_1185	001601-1*	2011-08-16	2011	Aug	11	Effect_of_treatment_of_biological_control_egent_for_Fusarium_wilt_in_tomato_field	34.29.58	135.47.06	NA	non-rhizosphere	Terrestrial_Regosols	NA	8.3	1.83	1.22	0.15	900.5	Sweet_corn	20	16	25	Eggplant	transplanting	2012-08-23	8.13333	34.4994	135.785	34.4 135.7	NA	NA	NA
S_1186	001545-3_	2011-03-01	2011	Mar	11	Effect_of_long_term_aplication_of_organic_mattar_on_the_contents_of_soil_nutrients_in_Jahgaru	26.06.31	127.41.05	Itoman	non-rhizosphere	Terrestrial_Regosols	NA	8.2	2.92	1.24	0.14	931.1	Sweet_corn	20	16	25	Sweet_corn	seeding	2010-10-25	8.85714	26.1086	127.685	26.1 127.6	NA	NA	NA
S_1187	001545-2*	2011-03-01	2011	Mar	11	Effect_of_long_term_aplication_of_organic_mattar_on_the_contents_of_soil_nutrients_in_Jahgaru	26.06.31	127.41.05	Itoman	non-rhizosphere	Terrestrial_Regosols	NA	8.4	1.95	1.45	0.16	1019.3	Sweet_corn	20	16	25	Sweet_corn	seeding	2010-10-25	9.0625	26.1086	127.685	26.1 127.6	NA	NA	NA
S_1188	001545-1_	2011-03-01	2011	Mar	11	Effect_of_long_term_aplication_of_organic_mattar_on_the_contents_of_soil_nutrients_in_Jahgaru	26.06.31	127.41.05	Itoman	non-rhizosphere	Terrestrial_Regosols	NA	8.1	3.72	0.84	0.12	742	Sweet_corn	28	16	25	Sweet_corn	seeding	2010-10-25	7	26.1086	127.685	26.1 127.6	NA	NA	NA
S_1189	001542-3_	2011-03-01	2011	Mar	11	Effect_of_long_term_aplication_of_organic_mattar_on_the_contents_of_soil_nutrients_in_Jahgaru	26.06.31	127.41.05	Itoman	non-rhizosphere	Terrestrial_Regosols	NA	8.2	3.02	0.85	0.11	773.9	Sweet_corn	28	16	25	Sweet_corn	seeding	2010-10-25	7.72727	26.1086	127.685	26.1 127.6	NA	NA	NA
S_1190	001542-2*	2011-03-01	2011	Mar	11	Effect_of_long_term_aplication_of_organic_mattar_on_the_contents_of_soil_nutrients_in_Jahgaru	26.06.31	127.41.05	Itoman	non-rhizosphere	Terrestrial_Regosols	NA	8	3.92	0.92	0.12	727	Sweet_corn	28	16	25	Sweet_corn	seeding	2010-10-25	7.66667	26.1086	127.685	26.1 127.6	NA	NA	NA
S_1191	001542-1	2011-03-01	2011	Mar	11	Effect_of_long_term_aplication_of_organic_mattar_on_the_contents_of_soil_nutrients_in_Jahgaru	26.06.31	127.41.05	Itoman	non-rhizosphere	Terrestrial_Regosols	NA	8.2	2.85	1.2	0.18	756.7	Sweet_corn	20	16	25	Sweet_corn	seeding	2010-10-25	6.66667	26.1086	127.685	26.1 127.6	NA	NA	NA
S_1192	001539-3_	2011-03-01	2011	Mar	11	Effect_of_long_term_aplication_of_organic_mattar_on_the_contents_of_soil_nutrients_in_Jahgaru	26.06.31	127.41.05	Itoman	non-rhizosphere	Terrestrial_Regosols	NA	8.3	2.01	1.18	0.14	689.5	Sweet_corn	20	16	25	Sweet_corn	seeding	2010-10-25	8.42857	26.1086	127.685	26.1 127.6	NA	NA	NA
S_1193	001609-1*	2011-08-16	2011	Aug	11	Effect_of_treatment_of_biological_control_egent_for_Fusarium_wilt_in_tomato_field	34.29.58	135.47.06	NA	non-rhizosphere	Grey_Lowland_soils	upland	6.9	0.72	1.46	0.15	135.9	Tomato	2	1.3	1.5	Eggplant	transplanting	2012-08-23	9.73333	34.4994	135.785	34.4 135.7	47.9	100	Level 5
S_1194	001603-2_	2011-08-16	2011	Aug	11	Effect_of_treatment_of_biological_control_egent_for_Fusarium_wilt_in_tomato_field	34.29.58	135.47.06	NA	non-rhizosphere	Grey_Lowland_soils	upland	6.82	1.29	1.74	0.18	154.1	Tomato	2	1.3	1.5	Eggplant	transplanting	2012-08-23	9.66667	34.4994	135.785	34.4 135.7	31.3	83.31	Level 5
S_1195	001604-2_	2011-08-16	2011	Aug	11	Effect_of_treatment_of_biological_control_egent_for_Fusarium_wilt_in_tomato_field	34.29.58	135.47.06	NA	non-rhizosphere	Grey_Lowland_soils	upland	6.58	0.89	1.7	0.16	156.1	Tomato	2	1.3	1.5	Eggplant	transplanting	2012-08-23	10.625	34.4994	135.785	34.4 135.7	33.3	91.7	Level 5
S_1196	001601-2_	2011-08-16	2011	Aug	11	Effect_of_treatment_of_biological_control_egent_for_Fusarium_wilt_in_tomato_field	34.29.58	135.47.06	NA	non-rhizosphere	Grey_Lowland_soils	upland	6.81	0.87	2.07	0.17	155	Tomato	2	1.3	1.5	Eggplant	transplanting	2012-08-23	12.1765	34.4994	135.785	34.4 135.7	22.9	75	Level 4
S_1197	001602-2_	2011-08-16	2011	Aug	11	Effect_of_treatment_of_biological_control_egent_for_Fusarium_wilt_in_tomato_field	34.29.58	135.47.06	NA	non-rhizosphere	Grey_Lowland_soils	upland	6.98	0.56	2.32	0.17	154	Tomato	2	1.3	1.5	Eggplant	transplanting	2012-08-23	13.6471	34.4994	135.785	34.4 135.7	37.5	100	Level 5
S_1198	001604-1*	2011-08-16	2011	Aug	11	Effect_of_treatment_of_biological_control_egent_for_Fusarium_wilt_in_tomato_field	34.29.58	135.47.06	NA	non-rhizosphere	Grey_Lowland_soils	upland	6.78	0.62	1.84	0.16	147.9	Tomato	2	1.3	1.5	Eggplant	transplanting	2012-08-23	11.5	34.4994	135.785	34.4 135.7	25	91.7	Level 5
S_1199	001603-1*	2011-08-16	2011	Aug	11	Effect_of_treatment_of_biological_control_egent_for_Fusarium_wilt_in_tomato_field	34.29.58	135.47.06	NA	non-rhizosphere	Grey_Lowland_soils	upland	7.02	0.73	2.17	0.17	159.4	Tomato	2	1.3	1.5	Eggplant	transplanting	2012-08-23	12.7647	34.4994	135.785	34.4 135.7	41.7	100	Level 5
S_1200	001602-1*	2011-08-16	2011	Aug	11	Effect_of_treatment_of_biological_control_egent_for_Fusarium_wilt_in_tomato_field	34.29.58	135.47.06	NA	non-rhizosphere	Grey_Lowland_soils	upland	6.9	0.74	1.86	0.16	143.8	Tomato	2	1.3	1.5	Eggplant	transplanting	2012-08-23	11.625	34.4994	135.785	34.4 135.7	39.6	91.7	Level 5
S_1201	001617-1*	2011-08-16	2011	Aug	11	Effect_of_treatment_of_biological_control_egent_for_Fusarium_wilt_in_tomato_field	34.29.58	135.47.06	NA	non-rhizosphere	Grey_Lowland_soils	upland	7.25	0.55	1.66	0.14	145.4	Tomato	2	1.3	1.5	Eggplant	transplanting	2012-08-23	11.8571	34.4994	135.785	34.4 135.7	54.2	100	Level 5
S_1202	001611-2_	2011-08-16	2011	Aug	11	Effect_of_treatment_of_biological_control_egent_for_Fusarium_wilt_in_tomato_field	34.29.58	135.47.06	NA	non-rhizosphere	Grey_Lowland_soils	upland	7.12	0.63	1.91	0.15	161	Tomato	2	1.3	1.5	Eggplant	transplanting	2012-08-23	12.7333	34.4994	135.785	34.4 135.7	54.2	100	Level 5
S_1203	001612-2_	2011-08-16	2011	Aug	11	Effect_of_treatment_of_biological_control_egent_for_Fusarium_wilt_in_tomato_field	34.29.58	135.47.06	NA	non-rhizosphere	Grey_Lowland_soils	upland	6.5	1.08	1.65	0.15	156.7	Tomato	2	1.3	1.5	Eggplant	transplanting	2012-08-23	11	34.4994	135.785	34.4 135.7	47.9	100	Level 5
S_1204	001609-2_	2011-08-16	2011	Aug	11	Effect_of_treatment_of_biological_control_egent_for_Fusarium_wilt_in_tomato_field	34.29.58	135.47.06	NA	non-rhizosphere	Grey_Lowland_soils	upland	6.29	0.75	1.46	0.13	149.2	Tomato	2	1.3	1.5	Eggplant	transplanting	2012-08-23	11.2308	34.4994	135.785	34.4 135.7	37.5	91.7	Level 5
S_1205	001610-2_	2011-08-16	2011	Aug	11	Effect_of_treatment_of_biological_control_egent_for_Fusarium_wilt_in_tomato_field	34.29.58	135.47.06	NA	non-rhizosphere	Grey_Lowland_soils	upland	6.52	0.58	1.62	0.15	152.3	Tomato	2	1.3	1.5	Eggplant	transplanting	2012-08-23	10.8	34.4994	135.785	34.4 135.7	43.8	91.7	Level 5
S_1206	001612-1*	2011-08-16	2011	Aug	11	Effect_of_treatment_of_biological_control_egent_for_Fusarium_wilt_in_tomato_field	34.29.58	135.47.06	NA	non-rhizosphere	Grey_Lowland_soils	upland	6.9	0.61	1.8	0.15	155.9	Tomato	2	1.3	1.5	Eggplant	transplanting	2012-08-23	12	34.4994	135.785	34.4 135.7	56.3	100	Level 5
S_1207	001611-1*	2011-08-16	2011	Aug	11	Effect_of_treatment_of_biological_control_egent_for_Fusarium_wilt_in_tomato_field	34.29.58	135.47.06	NA	non-rhizosphere	Grey_Lowland_soils	upland	6.99	0.76	2.55	0.2	175.1	Tomato	2	1.3	1.5	Eggplant	transplanting	2012-08-23	12.75	34.4994	135.785	34.4 135.7	47.9	83.3	Level 5
S_1208	001610-1*	2011-08-16	2011	Aug	11	Effect_of_treatment_of_biological_control_egent_for_Fusarium_wilt_in_tomato_field	34.29.58	135.47.06	NA	non-rhizosphere	Grey_Lowland_soils	upland	7.23	0.66	2.53	0.19	168.7	Tomato	2	1.3	1.5	Eggplant	transplanting	2012-08-23	13.3158	34.4994	135.785	34.4 135.7	58.3	100	Level 5
S_1209	001625-1*	2011-10-05	2011	Oct	11	Effect_of_treatment_of_biological_control_egent_for_Fusarium_wilt_in_tomato_field	34.29.58	135.47.06	NA	non-rhizosphere	Grey_Lowland_soils	upland	6.67	1.22	1.86	0.17	143	Tomato	2	1.3	1.5	Eggplant	transplanting	2012-08-23	10.9412	34.4994	135.785	34.4 135.7	62.5	100	Level 5
S_1210	001619-2_	2011-08-16	2011	Aug	11	Effect_of_treatment_of_biological_control_egent_for_Fusarium_wilt_in_tomato_field	34.29.58	135.47.06	NA	non-rhizosphere	Grey_Lowland_soils	upland	6.59	1.02	1.78	0.16	148.6	Tomato	2	1.3	1.5	Eggplant	transplanting	2012-08-23	11.125	34.4994	135.785	34.4 135.7	52.1	100	Level 5
S_1211	001620-2_	2011-08-16	2011	Aug	11	Effect_of_treatment_of_biological_control_egent_for_Fusarium_wilt_in_tomato_field	34.29.58	135.47.06	NA	non-rhizosphere	Grey_Lowland_soils	upland	6.13	1.21	1.41	0.16	135.4	Tomato	2	1.3	1.5	Eggplant	transplanting	2012-08-23	8.8125	34.4994	135.785	34.4 135.7	37.5	100	Level 5
S_1212	001617-2_	2011-08-16	2011	Aug	11	Effect_of_treatment_of_biological_control_egent_for_Fusarium_wilt_in_tomato_field	34.29.58	135.47.06	NA	non-rhizosphere	Grey_Lowland_soils	upland	6.13	1.29	1.69	0.17	156.9	Tomato	2	1.3	1.5	Eggplant	transplanting	2012-08-23	9.94118	34.4994	135.785	34.4 135.7	45.8	100	Level 5
S_1213	001618-2_	2011-08-16	2011	Aug	11	Effect_of_treatment_of_biological_control_egent_for_Fusarium_wilt_in_tomato_field	34.29.58	135.47.06	NA	non-rhizosphere	Grey_Lowland_soils	upland	6.22	1.16	1.62	0.17	147.2	Tomato	2	1.3	1.5	Eggplant	transplanting	2012-08-23	9.52941	34.4994	135.785	34.4 135.7	50	100	Level 5
S_1214	001620-1*	2011-08-16	2011	Aug	11	Effect_of_treatment_of_biological_control_egent_for_Fusarium_wilt_in_tomato_field	34.29.58	135.47.06	NA	non-rhizosphere	Grey_Lowland_soils	upland	6.34	0.8	1.74	0.15	141	Tomato	2	1.3	1.5	Eggplant	transplanting	2012-08-23	11.6	34.4994	135.785	34.4 135.7	41.7	91.7	Level 5
S_1215	001619-1*	2011-08-16	2011	Aug	11	Effect_of_treatment_of_biological_control_egent_for_Fusarium_wilt_in_tomato_field	34.29.58	135.47.06	NA	non-rhizosphere	Grey_Lowland_soils	upland	6.26	1.23	1.57	0.16	146.5	Tomato	2	1.3	1.5	Eggplant	transplanting	2012-08-23	9.8125	34.4994	135.785	34.4 135.7	56.3	100	Level 5
S_1216	001618-1*	2011-08-16	2011	Aug	11	Effect_of_treatment_of_biological_control_egent_for_Fusarium_wilt_in_tomato_field	34.29.58	135.47.06	NA	non-rhizosphere	Grey_Lowland_soils	upland	6.61	1	1.87	0.16	159.3	Tomato	2	1.3	1.5	Eggplant	transplanting	2012-08-23	11.6875	34.4994	135.785	34.4 135.7	62.5	100	Level 5
S_1217	001633-1*	2011-10-05	2011	Oct	11	Effect_of_treatment_of_biological_control_egent_for_Fusarium_wilt_in_tomato_field	34.29.58	135.47.06	NA	non-rhizosphere	Grey_Lowland_soils	upland	6.86	0.71	1.61	0.15	117	Tomato	2	1.3	1.5	Eggplant	transplanting	2012-08-23	10.7333	34.4994	135.785	34.4 135.7	47.9	100	Level 5
S_1218	001627-2_	2011-10-05	2011	Oct	11	Effect_of_treatment_of_biological_control_egent_for_Fusarium_wilt_in_tomato_field	34.29.58	135.47.06	NA	non-rhizosphere	Grey_Lowland_soils	upland	6.83	1.05	1.61	0.18	135.6	Tomato	2	1.3	1.5	Eggplant	transplanting	2012-08-23	8.94444	34.4994	135.785	34.4 135.7	31.3	83.3	Level 5
S_1219	001628-2_	2011-10-05	2011	Oct	11	Effect_of_treatment_of_biological_control_egent_for_Fusarium_wilt_in_tomato_field	34.29.58	135.47.06	NA	non-rhizosphere	Grey_Lowland_soils	upland	6.79	0.73	1.93	0.17	120.7	Tomato	2	1.3	1.5	Eggplant	transplanting	2012-08-23	11.3529	34.4994	135.785	34.4 135.7	33.3	91.7	Level 5
S_1220	001625-2_	2011-10-05	2011	Oct	11	Effect_of_treatment_of_biological_control_egent_for_Fusarium_wilt_in_tomato_field	34.29.58	135.47.06	NA	non-rhizosphere	Grey_Lowland_soils	upland	6.81	0.74	1.58	0.16	111.8	Tomato	2	1.3	1.5	Eggplant	transplanting	2012-08-23	9.875	34.4994	135.785	34.4 135.7	22.9	75	Level 4
S_1221	001626-2_	2011-10-05	2011	Oct	11	Effect_of_treatment_of_biological_control_egent_for_Fusarium_wilt_in_tomato_field	34.29.58	135.47.06	NA	non-rhizosphere	Grey_Lowland_soils	upland	6.96	0.45	1.69	0.16	118.2	Tomato	2	1.3	1.5	Eggplant	transplanting	2012-08-23	10.5625	34.4994	135.785	34.4 135.7	37.5	100	Level 5
S_1222	001628-1*	2011-10-05	2011	Oct	11	Effect_of_treatment_of_biological_control_egent_for_Fusarium_wilt_in_tomato_field	34.29.58	135.47.06	NA	non-rhizosphere	Grey_Lowland_soils	upland	6.91	0.64	1.88	0.17	110	Tomato	2	1.3	1.5	Eggplant	transplanting	2012-08-23	11.0588	34.4994	135.785	34.4 135.7	25	91.7	Level 5
S_1223	001627-1*	2011-10-05	2011	Oct	11	Effect_of_treatment_of_biological_control_egent_for_Fusarium_wilt_in_tomato_field	34.29.58	135.47.06	NA	non-rhizosphere	Grey_Lowland_soils	upland	7.22	0.6	2.21	0.18	121.1	Tomato	2	1.3	1.5	Eggplant	transplanting	2012-08-23	12.2778	34.4994	135.785	34.4 135.7	41.7	100	Level 5
S_1224	001626-1*	2011-10-05	2011	Oct	11	Effect_of_treatment_of_biological_control_egent_for_Fusarium_wilt_in_tomato_field	34.29.58	135.47.06	NA	non-rhizosphere	Grey_Lowland_soils	upland	6.79	0.69	1.65	0.16	152.9	Tomato	2	1.3	1.5	Eggplant	transplanting	2012-08-23	10.3125	34.4994	135.785	34.4 135.7	39.6	91.7	Level 5
S_1225	001641-1*	2011-10-05	2011	Oct	11	Effect_of_treatment_of_biological_control_egent_for_Fusarium_wilt_in_tomato_field	34.29.58	135.47.06	NA	non-rhizosphere	Grey_Lowland_soils	upland	6.83	0.74	1.42	0.15	116.5	Tomato	2	1.3	1.5	Eggplant	transplanting	2012-08-23	9.46667	34.4994	135.785	34.4 135.7	54.2	100	Level 5
S_1226	001635-2_	2011-10-05	2011	Oct	11	Effect_of_treatment_of_biological_control_egent_for_Fusarium_wilt_in_tomato_field	34.29.58	135.47.06	NA	non-rhizosphere	Grey_Lowland_soils	upland	6.93	0.75	1.41	0.14	118.6	Tomato	2	1.3	1.5	Eggplant	transplanting	2012-08-23	10.0714	34.4994	135.785	34.4 135.7	54.2	100	Level 5
S_1227	001636-2_	2011-10-05	2011	Oct	11	Effect_of_treatment_of_biological_control_egent_for_Fusarium_wilt_in_tomato_field	34.29.58	135.47.06	NA	non-rhizosphere	Grey_Lowland_soils	upland	6.51	1.02	1.43	0.15	120.7	Tomato	2	1.3	1.5	Eggplant	transplanting	2012-08-23	9.53333	34.4994	135.785	34.4 135.7	47.9	100	Level 5
S_1228	001633-2_	2011-10-05	2011	Oct	11	Effect_of_treatment_of_biological_control_egent_for_Fusarium_wilt_in_tomato_field	34.29.58	135.47.06	NA	non-rhizosphere	Grey_Lowland_soils	upland	6.41	0.79	1.49	0.16	123.6	Tomato	2	1.3	1.5	Eggplant	transplanting	2012-08-23	9.3125	34.4994	135.785	34.4 135.7	37.5	91.7	Level 5
S_1229	001634-2_	2011-10-05	2011	Oct	11	Effect_of_treatment_of_biological_control_egent_for_Fusarium_wilt_in_tomato_field	34.29.58	135.47.06	NA	non-rhizosphere	Grey_Lowland_soils	upland	6.62	0.5	1.34	0.14	114.9	Tomato	2	1.3	1.5	Eggplant	transplanting	2012-08-23	9.57143	34.4994	135.785	34.4 135.7	43.8	91.7	Level 5
S_1230	001636-1*	2011-10-05	2011	Oct	11	Effect_of_treatment_of_biological_control_egent_for_Fusarium_wilt_in_tomato_field	34.29.58	135.47.06	NA	non-rhizosphere	Grey_Lowland_soils	upland	6.94	0.51	1.69	0.16	134.5	Tomato	2	1.3	1.5	Eggplant	transplanting	2012-08-23	10.5625	34.4994	135.785	34.4 135.7	56.3	100	Level 5
S_1231	001635-1*	2011-10-05	2011	Oct	11	Effect_of_treatment_of_biological_control_egent_for_Fusarium_wilt_in_tomato_field	34.29.58	135.47.06	NA	non-rhizosphere	Grey_Lowland_soils	upland	6.95	0.51	2.19	0.18	118.4	Tomato	2	1.3	1.5	Eggplant	transplanting	2012-08-23	12.1667	34.4994	135.785	34.4 135.7	47.9	83.3	Level 5
S_1232	001634-1*	2011-10-05	2011	Oct	11	Effect_of_treatment_of_biological_control_egent_for_Fusarium_wilt_in_tomato_field	34.29.58	135.47.06	NA	non-rhizosphere	Grey_Lowland_soils	upland	7.05	0.41	2.87	0.2	118.3	Tomato	2	1.3	1.5	Eggplant	transplanting	2012-08-23	14.35	34.4994	135.785	34.4 135.7	58.3	100	Level 5
S_1233	001649-1*	2011-11-07	2011	Nov	11	Effect_of_treatment_of_biological_control_egent_for_Fusarium_wilt_in_tomato_field	34.29.58	135.47.06	NA	non-rhizosphere	Grey_Lowland_soils	upland	6.4	1.28	1.64	0.18	107.1	Tomato	2	1.3	1.5	Eggplant	transplanting	2012-08-23	9.11111	34.4994	135.785	34.4 135.7	62.5	100	Level 5
S_1234	001643-2_	2011-10-05	2011	Oct	11	Effect_of_treatment_of_biological_control_egent_for_Fusarium_wilt_in_tomato_field	34.29.58	135.47.06	NA	non-rhizosphere	Grey_Lowland_soils	upland	6.64	0.84	1.8	0.17	112.4	Tomato	2	1.3	1.5	Eggplant	transplanting	2012-08-23	10.5882	34.4994	135.785	34.4 135.7	52.1	100	Level 5
S_1235	001644-2_	2011-10-05	2011	Oct	11	Effect_of_treatment_of_biological_control_egent_for_Fusarium_wilt_in_tomato_field	34.29.58	135.47.06	NA	non-rhizosphere	Grey_Lowland_soils	upland	6.02	1.32	1.42	0.19	111.4	Tomato	2	1.3	1.5	Eggplant	transplanting	2012-08-23	7.47368	34.4994	135.785	34.4 135.7	37.5	100	Level 5
S_1236	001641-2_	2011-10-05	2011	Oct	11	Effect_of_treatment_of_biological_control_egent_for_Fusarium_wilt_in_tomato_field	34.29.58	135.47.06	NA	non-rhizosphere	Grey_Lowland_soils	upland	6.11	1.25	1.39	0.19	67.5	Tomato	2	1.3	1.5	Eggplant	transplanting	2012-08-23	7.31579	34.4994	135.785	34.4 135.7	45.8	100	Level 5
S_1237	001642-2_	2011-10-05	2011	Oct	11	Effect_of_treatment_of_biological_control_egent_for_Fusarium_wilt_in_tomato_field	34.29.58	135.47.06	NA	non-rhizosphere	Grey_Lowland_soils	upland	6.21	1.46	1.51	0.18	99.6	Tomato	2	1.3	1.5	Eggplant	transplanting	2012-08-23	8.38889	34.4994	135.785	34.4 135.7	50	100	Level 5
S_1238	001644-1*	2011-10-05	2011	Oct	11	Effect_of_treatment_of_biological_control_egent_for_Fusarium_wilt_in_tomato_field	34.29.58	135.47.06	NA	non-rhizosphere	Grey_Lowland_soils	upland	6.41	0.82	1.42	0.15	114.9	Tomato	2	1.3	1.5	Eggplant	transplanting	2012-08-23	9.46667	34.4994	135.785	34.4 135.7	41.7	91.7	Level 5
S_1239	001643-1*	2011-10-05	2011	Oct	11	Effect_of_treatment_of_biological_control_egent_for_Fusarium_wilt_in_tomato_field	34.29.58	135.47.06	NA	non-rhizosphere	Grey_Lowland_soils	upland	6.27	0.83	1.32	0.15	95.6	Tomato	2	1.3	1.5	Eggplant	transplanting	2012-08-23	8.8	34.4994	135.785	34.4 135.7	56.3	100	Level 5
S_1240	001642-1*	2011-10-05	2011	Oct	11	Effect_of_treatment_of_biological_control_egent_for_Fusarium_wilt_in_tomato_field	34.29.58	135.47.06	NA	non-rhizosphere	Grey_Lowland_soils	upland	6.65	0.83	1.96	0.17	131.9	Tomato	2	1.3	1.5	Eggplant	transplanting	2012-08-23	11.5294	34.4994	135.785	34.4 135.7	62.5	100	Level 5
S_1241	001657-1*	2011-11-07	2011	Nov	11	Effect_of_treatment_of_biological_control_egent_for_Fusarium_wilt_in_tomato_field	34.29.58	135.47.06	NA	non-rhizosphere	Grey_Lowland_soils	upland	6.78	1.75	1.46	0.15	98.2	Tomato	2	1.3	1.5	Eggplant	transplanting	2012-08-23	9.73333	34.4994	135.785	34.4 135.7	47.9	100	Level 5
S_1242	001651-2_	2011-11-07	2011	Nov	11	Effect_of_treatment_of_biological_control_egent_for_Fusarium_wilt_in_tomato_field	34.29.58	135.47.06	NA	non-rhizosphere	Grey_Lowland_soils	upland	6.83	1.68	1.74	0.18	99.8	Tomato	2	1.3	1.5	Eggplant	transplanting	2012-08-23	9.66667	34.4994	135.785	34.4 135.7	31.3	83.3	Level 5
S_1243	001652-2_	2011-11-07	2011	Nov	11	Effect_of_treatment_of_biological_control_egent_for_Fusarium_wilt_in_tomato_field	34.29.58	135.47.06	NA	non-rhizosphere	Grey_Lowland_soils	upland	6.92	1.1	1.7	0.16	95.6	Tomato	2	1.3	1.5	Eggplant	transplanting	2012-08-23	10.625	34.4994	135.785	34.4 135.7	33.3	91.7	Level 5
S_1244	001649-2_	2011-11-07	2011	Nov	11	Effect_of_treatment_of_biological_control_egent_for_Fusarium_wilt_in_tomato_field	34.29.58	135.47.06	NA	non-rhizosphere	Grey_Lowland_soils	upland	7.08	0.87	2.07	0.17	108.4	Tomato	2	1.3	1.5	Eggplant	transplanting	2012-08-23	12.1765	34.4994	135.785	34.4 135.7	22.9	75	Level 4
S_1245	001650-2_	2011-11-07	2011	Nov	11	Effect_of_treatment_of_biological_control_egent_for_Fusarium_wilt_in_tomato_field	34.29.58	135.47.06	NA	non-rhizosphere	Grey_Lowland_soils	upland	7.11	0.57	2.32	0.17	129.8	Tomato	2	1.3	1.5	Eggplant	transplanting	2012-08-23	13.6471	34.4994	135.785	34.4 135.7	37.5	100	Level 5
S_1246	001652-1*	2011-11-07	2011	Nov	11	Effect_of_treatment_of_biological_control_egent_for_Fusarium_wilt_in_tomato_field	34.29.58	135.47.06	NA	non-rhizosphere	Grey_Lowland_soils	upland	7.1	0.5	1.84	0.16	85.8	Tomato	2	1.3	1.5	Eggplant	transplanting	2012-08-23	11.5	34.4994	135.785	34.4 135.7	25	91.7	Level 5
S_1247	001651-1*	2011-11-07	2011	Nov	11	Effect_of_treatment_of_biological_control_egent_for_Fusarium_wilt_in_tomato_field	34.29.58	135.47.06	NA	non-rhizosphere	Grey_Lowland_soils	upland	6.96	0.89	2.17	0.17	111.3	Tomato	2	1.3	1.5	Eggplant	transplanting	2012-08-23	12.7647	34.4994	135.785	34.4 135.7	41.7	100	Level 5
S_1248	001650-1*	2011-11-07	2011	Nov	11	Effect_of_treatment_of_biological_control_egent_for_Fusarium_wilt_in_tomato_field	34.29.58	135.47.06	NA	non-rhizosphere	Grey_Lowland_soils	upland	6.88	0.92	1.86	0.16	109.1	Tomato	2	1.3	1.5	Eggplant	transplanting	2012-08-23	11.625	34.4994	135.785	34.4 135.7	39.6	91.7	Level 5
S_1249	001665-1*	2011-11-07	2011	Nov	11	Effect_of_treatment_of_biological_control_egent_for_Fusarium_wilt_in_tomato_field	34.29.58	135.47.06	NA	non-rhizosphere	Grey_Lowland_soils	upland	6.9	1.11	1.66	0.14	102	Tomato	2	1.3	1.5	Eggplant	transplanting	2012-08-23	11.8571	34.4994	135.785	34.4 135.7	54.2	100	Level 5
S_1250	001659-2_	2011-11-07	2011	Nov	11	Effect_of_treatment_of_biological_control_egent_for_Fusarium_wilt_in_tomato_field	34.29.58	135.47.06	NA	non-rhizosphere	Grey_Lowland_soils	upland	6.78	1.11	1.91	0.15	91.7	Tomato	2	1.3	1.5	Eggplant	transplanting	2012-08-23	12.7333	34.4994	135.785	34.4 135.7	54.2	100	Level 5
S_1251	001660-2_	2011-11-07	2011	Nov	11	Effect_of_treatment_of_biological_control_egent_for_Fusarium_wilt_in_tomato_field	34.29.58	135.47.06	NA	non-rhizosphere	Grey_Lowland_soils	upland	6.75	1.11	1.65	0.15	117.6	Tomato	2	1.3	1.5	Eggplant	transplanting	2012-08-23	11	34.4994	135.785	34.4 135.7	47.9	100	Level 5
S_1252	001657-2_	2011-11-07	2011	Nov	11	Effect_of_treatment_of_biological_control_egent_for_Fusarium_wilt_in_tomato_field	34.29.58	135.47.06	NA	non-rhizosphere	Grey_Lowland_soils	upland	6.77	0.76	1.46	0.13	116	Tomato	2	1.3	1.5	Eggplant	transplanting	2012-08-23	11.2308	34.4994	135.785	34.4 135.7	37.5	91.7	Level 5
S_1253	001658-2_	2011-11-07	2011	Nov	11	Effect_of_treatment_of_biological_control_egent_for_Fusarium_wilt_in_tomato_field	34.29.58	135.47.06	NA	non-rhizosphere	Grey_Lowland_soils	upland	6.96	0.54	1.62	0.15	96.5	Tomato	2	1.3	1.5	Eggplant	transplanting	2012-08-23	10.8	34.4994	135.785	34.4 135.7	43.8	91.7	Level 5
S_1254	001660-1*	2011-11-07	2011	Nov	11	Effect_of_treatment_of_biological_control_egent_for_Fusarium_wilt_in_tomato_field	34.29.58	135.47.06	NA	non-rhizosphere	Grey_Lowland_soils	upland	6.96	0.8	1.8	0.15	114.4	Tomato	2	1.3	1.5	Eggplant	transplanting	2012-08-23	12	34.4994	135.785	34.4 135.7	56.3	100	Level 5
S_1255	001659-1*	2011-11-07	2011	Nov	11	Effect_of_treatment_of_biological_control_egent_for_Fusarium_wilt_in_tomato_field	34.29.58	135.47.06	NA	non-rhizosphere	Grey_Lowland_soils	upland	7.1	0.72	2.55	0.2	125.1	Tomato	2	1.3	1.5	Eggplant	transplanting	2012-08-23	12.75	34.4994	135.785	34.4 135.7	47.9	83.3	Level 5
S_1256	001658-1*	2011-11-07	2011	Nov	11	Effect_of_treatment_of_biological_control_egent_for_Fusarium_wilt_in_tomato_field	34.29.58	135.47.06	NA	non-rhizosphere	Grey_Lowland_soils	upland	6.97	0.8	2.53	0.19	119.8	Tomato	2	1.3	1.5	Eggplant	transplanting	2012-08-23	13.3158	34.4994	135.785	34.4 135.7	58.3	100	Level 5
S_1257	001649-1r	2011-11-07	2011	Nov	11	Effect_of_treatment_of_biological_control_egent_for_Fusarium_wilt_in_tomato_field	34.29.58	135.47.06	NA	rhizosphere	Grey_Lowland_soils	upland	6.49	1.88	1.86	0.17	114.4	Tomato	2	1.3	1.5	Eggplant	transplanting	2012-08-23	10.9412	34.4994	135.785	34.4 135.7	62.5	100	Level 5
S_1258	001667-2_	2011-11-07	2011	Nov	11	Effect_of_treatment_of_biological_control_egent_for_Fusarium_wilt_in_tomato_field	34.29.58	135.47.06	NA	non-rhizosphere	Grey_Lowland_soils	upland	6.64	1.03	1.78	0.16	110.2	Tomato	2	1.3	1.5	Eggplant	transplanting	2012-08-23	11.125	34.4994	135.785	34.4 135.7	52.1	100	Level 5
S_1259	001668-2_	2011-11-07	2011	Nov	11	Effect_of_treatment_of_biological_control_egent_for_Fusarium_wilt_in_tomato_field	34.29.58	135.47.06	NA	non-rhizosphere	Grey_Lowland_soils	upland	6.38	1.33	1.41	0.16	103.7	Tomato	2	1.3	1.5	Eggplant	transplanting	2012-08-23	8.8125	34.4994	135.785	34.4 135.7	37.5	100	Level 5
S_1260	001665-2_	2011-11-07	2011	Nov	11	Effect_of_treatment_of_biological_control_egent_for_Fusarium_wilt_in_tomato_field	34.29.58	135.47.06	NA	non-rhizosphere	Grey_Lowland_soils	upland	6.28	1.46	1.69	0.17	101.7	Tomato	2	1.3	1.5	Eggplant	transplanting	2012-08-23	9.94118	34.4994	135.785	34.4 135.7	45.8	100	Level 5
S_1261	001666-2_	2011-11-07	2011	Nov	11	Effect_of_treatment_of_biological_control_egent_for_Fusarium_wilt_in_tomato_field	34.29.58	135.47.06	NA	non-rhizosphere	Grey_Lowland_soils	upland	6.49	1.17	1.62	0.17	95.4	Tomato	2	1.3	1.5	Eggplant	transplanting	2012-08-23	9.52941	34.4994	135.785	34.4 135.7	50	100	Level 5
S_1262	001668-1*	2011-11-07	2011	Nov	11	Effect_of_treatment_of_biological_control_egent_for_Fusarium_wilt_in_tomato_field	34.29.58	135.47.06	NA	non-rhizosphere	Grey_Lowland_soils	upland	6.56	0.82	1.74	0.15	103.1	Tomato	2	1.3	1.5	Eggplant	transplanting	2012-08-23	11.6	34.4994	135.785	34.4 135.7	41.7	91.7	Level 5
S_1263	001667-1*	2011-11-07	2011	Nov	11	Effect_of_treatment_of_biological_control_egent_for_Fusarium_wilt_in_tomato_field	34.29.58	135.47.06	NA	non-rhizosphere	Grey_Lowland_soils	upland	6.64	1.12	1.57	0.16	102.9	Tomato	2	1.3	1.5	Eggplant	transplanting	2012-08-23	9.8125	34.4994	135.785	34.4 135.7	56.3	100	Level 5
S_1264	001666-1*	2011-11-07	2011	Nov	11	Effect_of_treatment_of_biological_control_egent_for_Fusarium_wilt_in_tomato_field	34.29.58	135.47.06	NA	non-rhizosphere	Grey_Lowland_soils	upland	6.9	1.19	1.87	0.16	119.5	Tomato	2	1.3	1.5	Eggplant	transplanting	2012-08-23	11.6875	34.4994	135.785	34.4 135.7	62.5	100	Level 5
S_1265	001657-1r	2011-11-07	2011	Nov	11	Effect_of_treatment_of_biological_control_egent_for_Fusarium_wilt_in_tomato_field	34.29.58	135.47.06	NA	rhizosphere	Grey_Lowland_soils	upland	6.78	1.75	1.46	0.15	98.2	Tomato	2	1.3	1.5	Eggplant	transplanting	2012-08-23	9.73333	34.4994	135.785	34.4 135.7	47.9	100	Level 5
S_1266	001652-2r	2011-11-07	2011	Nov	11	Effect_of_treatment_of_biological_control_egent_for_Fusarium_wilt_in_tomato_field	34.29.58	135.47.06	NA	rhizosphere	Grey_Lowland_soils	upland	6.83	1.68	1.74	0.18	99.8	Tomato	2	1.3	1.5	Eggplant	transplanting	2012-08-23	9.66667	34.4994	135.785	34.4 135.7	31.3	83.3	Level 5
S_1267	001652-1r	2011-11-07	2011	Nov	11	Effect_of_treatment_of_biological_control_egent_for_Fusarium_wilt_in_tomato_field	34.29.58	135.47.06	NA	rhizosphere	Grey_Lowland_soils	upland	6.92	1.1	1.7	0.16	95.6	Tomato	2	1.3	1.5	Eggplant	transplanting	2012-08-23	10.625	34.4994	135.785	34.4 135.7	33.3	91.7	Level 5
S_1268	001651-2r	2011-11-07	2011	Nov	11	Effect_of_treatment_of_biological_control_egent_for_Fusarium_wilt_in_tomato_field	34.29.58	135.47.06	NA	rhizosphere	Grey_Lowland_soils	upland	7.08	0.87	2.07	0.17	108.4	Tomato	2	1.3	1.5	Eggplant	transplanting	2012-08-23	12.1765	34.4994	135.785	34.4 135.7	22.9	75	Level 4
S_1269	001651-1r	2011-11-07	2011	Nov	11	Effect_of_treatment_of_biological_control_egent_for_Fusarium_wilt_in_tomato_field	34.29.58	135.47.06	NA	rhizosphere	Grey_Lowland_soils	upland	7.11	0.57	2.32	0.17	129.8	Tomato	2	1.3	1.5	Eggplant	transplanting	2012-08-23	13.6471	34.4994	135.785	34.4 135.7	37.5	100	Level 5
S_1270	001650-2r	2011-11-07	2011	Nov	11	Effect_of_treatment_of_biological_control_egent_for_Fusarium_wilt_in_tomato_field	34.29.58	135.47.06	NA	rhizosphere	Grey_Lowland_soils	upland	7.1	0.5	1.84	0.16	85.8	Tomato	2	1.3	1.5	Eggplant	transplanting	2012-08-23	11.5	34.4994	135.785	34.4 135.7	25	91.7	Level 5
S_1271	001650-1r	2011-11-07	2011	Nov	11	Effect_of_treatment_of_biological_control_egent_for_Fusarium_wilt_in_tomato_field	34.29.58	135.47.06	NA	rhizosphere	Grey_Lowland_soils	upland	6.96	0.89	2.17	0.17	111.3	Tomato	2	1.3	1.5	Eggplant	transplanting	2012-08-23	12.7647	34.4994	135.785	34.4 135.7	41.7	100	Level 5
S_1272	001649-2r	2011-11-07	2011	Nov	11	Effect_of_treatment_of_biological_control_egent_for_Fusarium_wilt_in_tomato_field	34.29.58	135.47.06	NA	rhizosphere	Grey_Lowland_soils	upland	6.88	0.92	1.86	0.16	109.1	Tomato	2	1.3	1.5	Eggplant	transplanting	2012-08-23	11.625	34.4994	135.785	34.4 135.7	39.6	91.7	Level 5
S_1273	001665-1r	2011-11-07	2011	Nov	11	Effect_of_treatment_of_biological_control_egent_for_Fusarium_wilt_in_tomato_field	34.29.58	135.47.06	NA	rhizosphere	Grey_Lowland_soils	upland	6.9	1.11	1.66	0.14	102	Tomato	2	1.3	1.5	Eggplant	transplanting	2012-08-23	11.8571	34.4994	135.785	34.4 135.7	54.2	100	Level 5
S_1274	001660-2r	2011-11-07	2011	Nov	11	Effect_of_treatment_of_biological_control_egent_for_Fusarium_wilt_in_tomato_field	34.29.58	135.47.06	NA	rhizosphere	Grey_Lowland_soils	upland	6.78	1.11	1.91	0.15	91.7	Tomato	2	1.3	1.5	Eggplant	transplanting	2012-08-23	12.7333	34.4994	135.785	34.4 135.7	54.2	100	Level 5
S_1275	001660-1r	2011-11-07	2011	Nov	11	Effect_of_treatment_of_biological_control_egent_for_Fusarium_wilt_in_tomato_field	34.29.58	135.47.06	NA	rhizosphere	Grey_Lowland_soils	upland	6.75	1.11	1.65	0.15	117.6	Tomato	2	1.3	1.5	Eggplant	transplanting	2012-08-23	11	34.4994	135.785	34.4 135.7	47.9	100	Level 5
S_1276	001659-2r	2011-11-07	2011	Nov	11	Effect_of_treatment_of_biological_control_egent_for_Fusarium_wilt_in_tomato_field	34.29.58	135.47.06	NA	rhizosphere	Grey_Lowland_soils	upland	6.77	0.76	1.46	0.13	116	Tomato	2	1.3	1.5	Eggplant	transplanting	2012-08-23	11.2308	34.4994	135.785	34.4 135.7	37.5	91.7	Level 5
S_1277	001659-1r	2011-11-07	2011	Nov	11	Effect_of_treatment_of_biological_control_egent_for_Fusarium_wilt_in_tomato_field	34.29.58	135.47.06	NA	rhizosphere	Grey_Lowland_soils	upland	6.96	0.54	1.62	0.15	96.5	Tomato	2	1.3	1.5	Eggplant	transplanting	2012-08-23	10.8	34.4994	135.785	34.4 135.7	43.8	91.7	Level 5
S_1278	001658-2r	2011-11-07	2011	Nov	11	Effect_of_treatment_of_biological_control_egent_for_Fusarium_wilt_in_tomato_field	34.29.58	135.47.06	NA	rhizosphere	Grey_Lowland_soils	upland	6.96	0.8	1.8	0.15	114.4	Tomato	2	1.3	1.5	Eggplant	transplanting	2012-08-23	12	34.4994	135.785	34.4 135.7	56.3	100	Level 5
S_1279	001658-1r	2011-11-07	2011	Nov	11	Effect_of_treatment_of_biological_control_egent_for_Fusarium_wilt_in_tomato_field	34.29.58	135.47.06	NA	rhizosphere	Grey_Lowland_soils	upland	7.1	0.72	2.55	0.2	125.1	Tomato	2	1.3	1.5	Eggplant	transplanting	2012-08-23	12.75	34.4994	135.785	34.4 135.7	47.9	83.3	Level 5
S_1280	001657-2r	2011-11-07	2011	Nov	11	Effect_of_treatment_of_biological_control_egent_for_Fusarium_wilt_in_tomato_field	34.29.58	135.47.06	NA	rhizosphere	Grey_Lowland_soils	upland	6.97	0.8	2.53	0.19	119.8	Tomato	2	1.3	1.5	Eggplant	transplanting	2012-08-23	13.3158	34.4994	135.785	34.4 135.7	58.3	100	Level 5
S_1281	001705-1*	2011-07-05	2011	Jul	11	Control_of_Bacterial_Wilt_Disease_by_microorganisms_in_eggplant_field	36.05.04	139.38.24	Rokumanbu_kuki-city__	non-rhizosphere	Grey_Lowland_soils	upland	6.49	1.88	1.86	0.17	114.4	Tomato	2	1.3	1.5	Tomato	transplanting	2011-07-08	10.9412	36.0844	139.64	36.0 139.6	62.5	100	Level 5
S_1282	001667-2r	2011-11-07	2011	Nov	11	Effect_of_treatment_of_biological_control_egent_for_Fusarium_wilt_in_tomato_field	34.29.58	135.47.06	NA	rhizosphere	Grey_Lowland_soils	upland	6.64	1.03	1.78	0.16	110.2	Tomato	2	1.3	1.5	Eggplant	transplanting	2012-08-23	11.125	34.4994	135.785	34.4 135.7	52.1	100	Level 5
S_1283	001668-2r	2011-11-07	2011	Nov	11	Effect_of_treatment_of_biological_control_egent_for_Fusarium_wilt_in_tomato_field	34.29.58	135.47.06	NA	rhizosphere	Grey_Lowland_soils	upland	6.38	1.33	1.41	0.16	103.7	Tomato	2	1.3	1.5	Eggplant	transplanting	2012-08-23	8.8125	34.4994	135.785	34.4 135.7	37.5	100	Level 5
S_1284	001668-1r	2011-11-07	2011	Nov	11	Effect_of_treatment_of_biological_control_egent_for_Fusarium_wilt_in_tomato_field	34.29.58	135.47.06	NA	rhizosphere	Grey_Lowland_soils	upland	6.28	1.46	1.69	0.17	101.7	Tomato	2	1.3	1.5	Eggplant	transplanting	2012-08-23	9.94118	34.4994	135.785	34.4 135.7	45.8	100	Level 5
S_1285	001667-1r	2011-11-07	2011	Nov	11	Effect_of_treatment_of_biological_control_egent_for_Fusarium_wilt_in_tomato_field	34.29.58	135.47.06	NA	rhizosphere	Grey_Lowland_soils	upland	6.49	1.17	1.62	0.17	95.4	Tomato	2	1.3	1.5	Eggplant	transplanting	2012-08-23	9.52941	34.4994	135.785	34.4 135.7	50	100	Level 5
S_1286	001666-2r	2011-11-07	2011	Nov	11	Effect_of_treatment_of_biological_control_egent_for_Fusarium_wilt_in_tomato_field	34.29.58	135.47.06	NA	rhizosphere	Grey_Lowland_soils	upland	6.56	0.82	1.74	0.15	103.1	Tomato	2	1.3	1.5	Eggplant	transplanting	2012-08-23	11.6	34.4994	135.785	34.4 135.7	41.7	91.7	Level 5
S_1287	001666-1r	2011-11-07	2011	Nov	11	Effect_of_treatment_of_biological_control_egent_for_Fusarium_wilt_in_tomato_field	34.29.58	135.47.06	NA	rhizosphere	Grey_Lowland_soils	upland	6.64	1.12	1.57	0.16	102.9	Tomato	2	1.3	1.5	Eggplant	transplanting	2012-08-23	9.8125	34.4994	135.785	34.4 135.7	56.3	100	Level 5
S_1288	001665-2r	2011-11-07	2011	Nov	11	Effect_of_treatment_of_biological_control_egent_for_Fusarium_wilt_in_tomato_field	34.29.58	135.47.06	NA	rhizosphere	Grey_Lowland_soils	upland	6.9	1.19	1.87	0.16	119.5	Tomato	2	1.3	1.5	Eggplant	transplanting	2012-08-23	11.6875	34.4994	135.785	34.4 135.7	62.5	100	Level 5
S_1289	001703-2*	2011-07-05	2011	Jul	11	Control_of_Bacterial_Wilt_Disease_by_microorganisms_in_eggplant_field	36.05.04	139.38.24	Rokumanbu_kuki-city__	non-rhizosphere	Brown_Lowland_soils	upland	5.7	0.05	1.69	0.18	23.5	Eggplant	7	19	7	Tomato	transplanting	2011-07-08	9.38889	36.0844	139.64	36.0 139.6	42	NA	Level 3
S_1290	001712-1*	2011-07-05	2011	Jul	11	Control_of_Bacterial_Wilt_Disease_by_microorganisms_in_eggplant_field	36.05.04	139.38.24	Rokumanbu_kuki-city__	non-rhizosphere	Brown_Lowland_soils	upland	5.8	0.04	1.54	0.17	22.9	Eggplant	7	19	7	Tomato	transplanting	2011-07-08	9.05882	36.0844	139.64	36.0 139.6	17	NA	Level 1
S_1291	001711-1*	2011-07-05	2011	Jul	11	Control_of_Bacterial_Wilt_Disease_by_microorganisms_in_eggplant_field	36.05.04	139.38.24	Rokumanbu_kuki-city__	non-rhizosphere	Brown_Lowland_soils	upland	5.9	0.03	1.48	0.16	21.9	Eggplant	7	19	7	Tomato	transplanting	2011-07-08	9.25	36.0844	139.64	36.0 139.6	29	NA	Level 2
S_1292	001710-1*	2011-07-05	2011	Jul	11	Control_of_Bacterial_Wilt_Disease_by_microorganisms_in_eggplant_field	36.05.04	139.38.24	Rokumanbu_kuki-city__	non-rhizosphere	Brown_Lowland_soils	upland	5.8	0.03	1.48	0.17	22.1	Eggplant	7	19	7	Tomato	transplanting	2011-07-08	8.70588	36.0844	139.64	36.0 139.6	60	NA	Level 4
S_1293	001709-1*	2011-07-05	2011	Jul	11	Control_of_Bacterial_Wilt_Disease_by_microorganisms_in_eggplant_field	36.05.04	139.38.24	Rokumanbu_kuki-city__	non-rhizosphere	Brown_Lowland_soils	upland	5.7	0.05	1.7	0.18	20.3	Eggplant	7	19	7	Tomato	transplanting	2011-07-08	9.44444	36.0844	139.64	36.0 139.6	65	NA	Level 4
S_1294	001708-1*	2011-07-05	2011	Jul	11	Control_of_Bacterial_Wilt_Disease_by_microorganisms_in_eggplant_field	36.05.04	139.38.24	Rokumanbu_kuki-city__	non-rhizosphere	Brown_Lowland_soils	upland	5.8	0.04	1.66	0.18	24.8	Eggplant	7	19	7	Tomato	transplanting	2011-07-08	9.22222	36.0844	139.64	36.0 139.6	60	NA	Level 4
S_1295	001707-1*	2011-07-05	2011	Jul	11	Control_of_Bacterial_Wilt_Disease_by_microorganisms_in_eggplant_field	36.05.04	139.38.24	Rokumanbu_kuki-city__	non-rhizosphere	Brown_Lowland_soils	upland	5.7	0.04	1.69	0.19	26.2	Eggplant	7	19	7	Tomato	transplanting	2011-07-08	8.89474	36.0844	139.64	36.0 139.6	52	NA	Level 3
S_1296	001706-1*	2011-07-05	2011	Jul	11	Control_of_Bacterial_Wilt_Disease_by_microorganisms_in_eggplant_field	36.05.04	139.38.24	Rokumanbu_kuki-city__	non-rhizosphere	Brown_Lowland_soils	upland	5.8	0.02	1.36	0.15	20.3	Eggplant	7	19	7	Tomato	transplanting	2011-07-08	9.06667	36.0844	139.64	36.0 139.6	56	NA	Level 3
S_1297	001711-2_	2011-07-05	2011	Jul	11	Control_of_Bacterial_Wilt_Disease_by_microorganisms_in_eggplant_field	36.05.04	139.38.24	Rokumanbu_kuki-city__	non-rhizosphere	Brown_Lowland_soils	upland	6	0.05	1.34	0.15	26.4	Eggplant	7	19	7	Tomato	transplanting	2011-07-08	8.93333	36.0844	139.64	36.0 139.6	69	NA	Level 4
S_1298	001706-2_	2011-07-05	2011	Jul	11	Control_of_Bacterial_Wilt_Disease_by_microorganisms_in_eggplant_field	36.05.04	139.38.24	Rokumanbu_kuki-city__	non-rhizosphere	Brown_Lowland_soils	upland	5.8	0.03	1.43	0.16	11.1	Eggplant	7	19	7	Tomato	transplanting	2011-07-08	8.9375	36.0844	139.64	36.0 139.6	73	NA	Level 4
S_1299	001705-2_	2011-07-05	2011	Jul	11	Control_of_Bacterial_Wilt_Disease_by_microorganisms_in_eggplant_field	36.05.04	139.38.24	Rokumanbu_kuki-city__	non-rhizosphere	Brown_Lowland_soils	upland	6	0.02	1.17	0.14	10.8	Eggplant	7	19	7	Tomato	transplanting	2011-07-08	8.35714	36.0844	139.64	36.0 139.6	69	NA	Level 4
S_1300	001708-2_	2011-07-05	2011	Jul	11	Control_of_Bacterial_Wilt_Disease_by_microorganisms_in_eggplant_field	36.05.04	139.38.24	Rokumanbu_kuki-city__	non-rhizosphere	Brown_Lowland_soils	upland	6	0.02	1.14	0.14	14.1	Eggplant	7	19	7	Tomato	transplanting	2011-07-08	8.14286	36.0844	139.64	36.0 139.6	65	NA	Level 4
S_1301	001707-2_	2011-07-05	2011	Jul	11	Control_of_Bacterial_Wilt_Disease_by_microorganisms_in_eggplant_field	36.05.04	139.38.24	Rokumanbu_kuki-city__	non-rhizosphere	Brown_Lowland_soils	upland	6	0.02	1.21	0.14	13.8	Eggplant	7	19	7	Tomato	transplanting	2011-07-08	8.64286	36.0844	139.64	36.0 139.6	58	NA	Level 3
S_1302	001702-2*	2011-07-05	2011	Jul	11	Control_of_Bacterial_Wilt_Disease_by_microorganisms_in_eggplant_field	36.05.04	139.38.24	Rokumanbu_kuki-city__	non-rhizosphere	Brown_Lowland_soils	upland	5.8	0.03	2.79	0.23	13.7	Eggplant	7	19	7	Tomato	transplanting	2011-07-08	12.1304	36.0844	139.64	36.0 139.6	52	NA	Level 3
S_1303	001701-2*	2011-07-05	2011	Jul	11	Control_of_Bacterial_Wilt_Disease_by_microorganisms_in_eggplant_field	36.05.04	139.38.24	Rokumanbu_kuki-city__	non-rhizosphere	Brown_Lowland_soils	upland	5.7	0.04	2.05	0.2	3.1	Eggplant	7	19	7	Tomato	transplanting	2011-07-08	10.25	36.0844	139.64	36.0 139.6	71	NA	Level 4
S_1304	001704-2*	2011-07-05	2011	Jul	11	Control_of_Bacterial_Wilt_Disease_by_microorganisms_in_eggplant_field	36.05.04	139.38.24	Rokumanbu_kuki-city__	non-rhizosphere	Brown_Lowland_soils	upland	5.7	0.03	1.36	0.27	7.1	Eggplant	7	19	7	Tomato	transplanting	2011-07-08	5.03704	36.0844	139.64	36.0 139.6	79	NA	Level 4
S_1305	001733-1*	2011-08-17	2011	Aug	11	Control_of_Bacterial_Wilt_Disease_by_microorganisms_in_eggplant_field	36.05.04	139.38.24	Rokumanbu_kuki-city__	non-rhizosphere	Brown_Lowland_soils	upland	5.5	0.31	1.36	0.18	27.7	Eggplant	7	19	7	Tomato	transplanting	2011-07-08	7.55556	36.0844	139.64	36.0 139.6	65	NA	Level 4
S_1306	001732-1*	2011-08-17	2011	Aug	11	Control_of_Bacterial_Wilt_Disease_by_microorganisms_in_eggplant_field	36.05.04	139.38.24	Rokumanbu_kuki-city__	non-rhizosphere	Brown_Lowland_soils	upland	5.5	0.44	1.43	0.2	45.9	Eggplant	7	19	7	Tomato	transplanting	2011-07-08	7.15	36.0844	139.64	36.0 139.6	60	NA	Level 4
S_1307	001731-1*	2011-08-17	2011	Aug	11	Control_of_Bacterial_Wilt_Disease_by_microorganisms_in_eggplant_field	36.05.04	139.38.24	Rokumanbu_kuki-city__	non-rhizosphere	Brown_Lowland_soils	upland	5.5	0.31	1.38	0.17	33.5	Eggplant	7	19	7	Tomato	transplanting	2011-07-08	8.11765	36.0844	139.64	36.0 139.6	52	NA	Level 3
S_1308	001730-1*	2011-08-17	2011	Aug	11	Control_of_Bacterial_Wilt_Disease_by_microorganisms_in_eggplant_field	36.05.04	139.38.24	Rokumanbu_kuki-city__	non-rhizosphere	Brown_Lowland_soils	upland	5.4	0.41	1.11	0.16	28	Eggplant	7	19	7	Tomato	transplanting	2011-07-08	6.9375	36.0844	139.64	36.0 139.6	56	NA	Level 3
S_1309	001729-1*	2011-08-17	2011	Aug	11	Control_of_Bacterial_Wilt_Disease_by_microorganisms_in_eggplant_field	36.05.04	139.38.24	Rokumanbu_kuki-city__	non-rhizosphere	Brown_Lowland_soils	upland	5.8	0.02	1.22	0.15	13	Eggplant	7	19	7	Tomato	transplanting	2011-07-08	8.13333	36.0844	139.64	36.0 139.6	77	NA	Level 4
S_1310	001710-2_	2011-07-05	2011	Jul	11	Control_of_Bacterial_Wilt_Disease_by_microorganisms_in_eggplant_field	36.05.04	139.38.24	Rokumanbu_kuki-city__	non-rhizosphere	Brown_Lowland_soils	upland	5.8	0.04	1.27	0.15	14.6	Eggplant	7	19	7	Tomato	transplanting	2011-07-08	8.46667	36.0844	139.64	36.0 139.6	98	NA	Level 5
S_1311	001709-2_	2011-07-05	2011	Jul	11	Control_of_Bacterial_Wilt_Disease_by_microorganisms_in_eggplant_field	36.05.04	139.38.24	Rokumanbu_kuki-city__	non-rhizosphere	Brown_Lowland_soils	upland	6	0.02	1.12	0.14	14.5	Eggplant	7	19	7	Tomato	transplanting	2011-07-08	8	36.0844	139.64	36.0 139.6	96	NA	Level 5
S_1312	001712-2_	2011-07-05	2011	Jul	11	Control_of_Bacterial_Wilt_Disease_by_microorganisms_in_eggplant_field	36.05.04	139.38.24	Rokumanbu_kuki-city__	non-rhizosphere	Brown_Lowland_soils	upland	5.9	0.04	2.77	0.27	46.7	Eggplant	7	19	7	Tomato	transplanting	2011-07-08	10.2593	36.0844	139.64	36.0 139.6	83	NA	Level 5
S_1313	001731-2_	2011-08-17	2011	Aug	11	Control_of_Bacterial_Wilt_Disease_by_microorganisms_in_eggplant_field	36.05.04	139.38.24	Rokumanbu_kuki-city__	non-rhizosphere	Brown_Lowland_soils	upland	5.3	0.17	0.91	0.13	14.8	Eggplant	7	19	7	Tomato	transplanting	2011-07-08	7	36.0844	139.64	36.0 139.6	58	NA	Level 3
S_1314	001726-2*	2011-08-17	2011	Aug	11	Control_of_Bacterial_Wilt_Disease_by_microorganisms_in_eggplant_field	36.05.04	139.38.24	Rokumanbu_kuki-city__	non-rhizosphere	Brown_Lowland_soils	upland	5.4	0.27	2.55	0.14	8.2	Eggplant	7	19	7	Tomato	transplanting	2011-07-08	18.2143	36.0844	139.64	36.0 139.6	52	NA	Level 3
S_1315	001725-2*	2011-08-17	2011	Aug	11	Control_of_Bacterial_Wilt_Disease_by_microorganisms_in_eggplant_field	36.05.04	139.38.24	Rokumanbu_kuki-city__	non-rhizosphere	Brown_Lowland_soils	upland	5.4	0.3	1.82	0.23	9.2	Eggplant	7	19	7	Tomato	transplanting	2011-07-08	7.91304	36.0844	139.64	36.0 139.6	71	NA	Level 4
S_1316	001728-2*	2011-08-17	2011	Aug	11	Control_of_Bacterial_Wilt_Disease_by_microorganisms_in_eggplant_field	36.05.04	139.38.24	Rokumanbu_kuki-city__	non-rhizosphere	Brown_Lowland_soils	upland	5.2	0.28	0.96	0.19	18.2	Eggplant	7	19	7	Tomato	transplanting	2011-07-08	5.05263	36.0844	139.64	36.0 139.6	79	NA	Level 4
S_1317	001727-2*	2011-08-17	2011	Aug	11	Control_of_Bacterial_Wilt_Disease_by_microorganisms_in_eggplant_field	36.05.04	139.38.24	Rokumanbu_kuki-city__	non-rhizosphere	Brown_Lowland_soils	upland	5.5	0.2	1.46	0.17	28.5	Eggplant	7	19	7	Tomato	transplanting	2011-07-08	8.58824	36.0844	139.64	36.0 139.6	42	NA	Level 3
S_1318	001736-1*	2011-08-17	2011	Aug	11	Control_of_Bacterial_Wilt_Disease_by_microorganisms_in_eggplant_field	36.05.04	139.38.24	Rokumanbu_kuki-city__	non-rhizosphere	Brown_Lowland_soils	upland	5.5	0.18	1.27	0.16	29.7	Eggplant	7	19	7	Tomato	transplanting	2011-07-08	7.9375	36.0844	139.64	36.0 139.6	17	NA	Level 1
S_1319	001735-1*	2011-08-17	2011	Aug	11	Control_of_Bacterial_Wilt_Disease_by_microorganisms_in_eggplant_field	36.05.04	139.38.24	Rokumanbu_kuki-city__	non-rhizosphere	Brown_Lowland_soils	upland	5.6	0.18	1.27	0.17	26.4	Eggplant	7	19	7	Tomato	transplanting	2011-07-08	7.47059	36.0844	139.64	36.0 139.6	29	NA	Level 2
S_1320	001734-1*	2011-08-17	2011	Aug	11	Control_of_Bacterial_Wilt_Disease_by_microorganisms_in_eggplant_field	36.05.04	139.38.24	Rokumanbu_kuki-city__	non-rhizosphere	Brown_Lowland_soils	upland	5.5	0.53	1.28	0.17	28.4	Eggplant	7	19	7	Tomato	transplanting	2011-07-08	7.52941	36.0844	139.64	36.0 139.6	60	NA	Level 4
S_1321	001781-1ｽｽｽｽ	2011-09-17	2011	Sep	11	Control_of_Bacterial_Wilt_Disease_by_microorganisms_in_eggplant_field	36.05.04	139.38.24	Rokumanbu_kuki-city__	rhizosphere	Brown_Lowland_soils	upland	5.5	0.21	0.92	0.15	19.6	Eggplant	7	19	7	Tomato	transplanting	2011-07-08	6.13333	36.0844	139.64	36.0 139.6	77	NA	Level 4
S_1322	1734-2_	2011-08-17	2011	Aug	11	Control_of_Bacterial_Wilt_Disease_by_microorganisms_in_eggplant_field	36.05.04	139.38.24	Rokumanbu_kuki-city__	non-rhizosphere	Brown_Lowland_soils	upland	5.9	0.17	1.03	0.14	23.1	Eggplant	7	19	7	Tomato	transplanting	2011-07-08	7.35714	36.0844	139.64	36.0 139.6	98	NA	Level 5
[truncated: 1,581 more rows]
